# Supplementary material for: Kinome Expansion in the Fusarium oxysporum Species Complex Driven by Accessory Chromosomes
Source: mSphere. 2018 Jun 13;3(3):e00231-18. doi: 10.1128/mSphere.00231-18 (PMC6001611; doi:10.1128/mSphere.00231-18)
Supplement: TABLE S1 [file sph003182566st1.xlsx]

## Sheet: Sheet1
GeneID	Length	logFC	AveExpr	t	P.Value	adj.P.Val	B
FOXG_07173	1156	7.33314	4.5433	8.32538	9.61135e-06	0.000471818	3.91241
FOXG_22861	2302	7.12447	1.32912	10.4625	1.26873e-06	0.00022765	4.78488
FOXG_06502	2054	7.07465	2.88987	5.56168	0.000261198	0.00197406	0.812388
FOXG_02201	1268	6.83397	0.367776	7.94275	1.44167e-05	0.000572106	3.08691
FOXG_02730	1844	6.82025	1.14462	5.70648	0.000214527	0.00179352	0.930393
FOXG_15890	1117	6.77216	0.332253	9.37272	3.39881e-06	0.000304926	4.11298
FOXG_19586	1424	6.53648	0.979968	8.54976	7.62811e-06	0.000441032	3.56337
FOXG_17481	3010	6.44913	3.00013	7.9122	1.49004e-05	0.00057519	3.35731
FOXG_06976	796	6.383	0.104527	6.60854	6.70712e-05	0.00106183	1.88326
FOXG_17719	1622	6.32891	0.0709934	7.95777	1.4185e-05	0.000567782	3.08658
FOXG_06507	3307	6.2983	0.837621	9.17154	4.11897e-06	0.000326706	3.99119
FOXG_22336	720	6.27658	0.831275	6.33767	9.40367e-05	0.00121119	1.61732
FOXG_06958	546	6.23884	2.67577	7.14116	3.54322e-05	0.000826706	2.58993
FOXG_22383	915	6.17618	-0.0182953	6.696	6.02565e-05	0.00100727	1.96574
FOXG_07023	1069	6.12891	2.61179	7.02337	4.06838e-05	0.000857781	2.47163
FOXG_10933	754	6.10925	-0.0730824	9.28371	3.69887e-06	0.000319803	4.03117
FOXG_22809	801	6.01359	1.61245	5.26972	0.000391953	0.00250402	0.414085
FOXG_19678	1763	5.91955	-0.180136	7.97747	1.38875e-05	0.000560181	3.08963
FOXG_10935	2061	5.89105	0.958177	6.51981	7.4846e-05	0.00109862	1.8038
FOXG_14686	2656	5.88356	3.97568	11.6499	4.76734e-07	0.000137816	6.52351
FOXG_16073	2339	5.84965	-0.235069	6.2065	0.000111132	0.00131876	1.46208
FOXG_07322	981	5.72862	1.79829	4.77069	0.000806765	0.00392887	-0.212728
FOXG_16348	981	5.70898	0.487734	5.68779	0.000220011	0.00182152	0.900684
FOXG_19604	1741	5.69863	3.19718	6.80582	5.27415e-05	0.000955324	2.33804
FOXG_07167	2299	5.67652	-0.319995	7.24352	3.14633e-05	0.000783345	2.46506
FOXG_14635	2612	5.66113	-0.335842	5.45051	0.000304419	0.0021581	0.615171
FOXG_19436	915	5.58047	0.41391	5.31434	0.000368092	0.00241264	0.459228
FOXG_22723	989	5.47067	2.9711	9.00914	4.8223e-06	0.000346419	4.42574
FOXG_14636	3984	5.46322	7.58801	15.9142	2.60754e-08	4.65761e-05	9.71448
FOXG_19670	1215	5.46275	-0.455995	8.15272	1.152e-05	0.000518238	3.20892
FOXG_17475	1350	5.4583	-0.460588	8.53873	7.71438e-06	0.000441175	3.49527
FOXG_12992	1944	5.42526	0.685988	6.5931	6.83586e-05	0.00106498	1.87109
FOXG_17480	1705	5.39909	7.21695	10.294	1.46898e-06	0.000230575	5.85769
FOXG_06463	2296	5.38178	1.43917	6.51988	7.48389e-05	0.00109862	1.83501
FOXG_10189	2279	5.35846	4.65875	11.3927	5.84873e-07	0.000147113	6.60148
FOXG_16343	1322	5.33458	1.05856	6.11321	0.000125322	0.00140046	1.37803
FOXG_07152	1380	5.30394	0.232801	7.77588	1.72855e-05	0.000609757	2.93193
FOXG_04304	1741	5.28691	2.81182	4.60387	0.0010352	0.00458635	-0.460607
FOXG_19602	1101	5.26931	-0.55789	5.91622	0.000162137	0.00155661	1.13962
FOXG_10932	7728	5.2447	-0.589221	7.05064	3.93971e-05	0.000856304	2.27631
FOXG_07172	2714	5.20165	0.966528	5.52295	0.000275458	0.00203456	0.71148
FOXG_01392	1944	5.18321	2.79827	9.67454	2.56344e-06	0.000280818	4.94204
FOXG_12990	1789	5.17553	2.17385	9.55538	2.86291e-06	0.000294994	4.65488
FOXG_16181	1476	5.14362	-0.637442	5.82889	0.000182052	0.00162488	1.04039
FOXG_02831	3435	5.14008	-0.647325	7.67502	1.93167e-05	0.000640219	2.81451
FOXG_07021	1398	5.12432	1.51973	4.90838	0.000658707	0.00350289	-0.0287415
FOXG_18164	1544	5.11078	0.917054	7.86688	1.5651e-05	0.0005838	3.02232
FOXG_16172	786	5.10978	-0.66024	4.97084	0.00060136	0.003301	0.022857
FOXG_08693	1837	5.10273	2.32055	6.81997	5.18498e-05	0.00094501	2.30418
FOXG_03766	1932	5.09974	0.480518	7.09372	3.74529e-05	0.000839892	2.34376
FOXG_06999	2338	5.08821	2.12076	6.03704	0.000138361	0.00145311	1.41203
FOXG_17465	1118	5.07799	0.478224	6.18065	0.000114882	0.00134009	1.44149
FOXG_06978	1698	5.06831	-0.687314	7.11293	3.66202e-05	0.000833932	2.32645
FOXG_19263	978	5.04339	-0.697802	6.43626	8.3064e-05	0.00115316	1.68023
FOXG_19133	1964	5.00913	0.437456	6.30328	9.82259e-05	0.0012345	1.56929
FOXG_07031	786	4.99509	0.0598499	4.93049	0.000637769	0.00341775	-0.0224148
FOXG_03805	2333	4.97025	0.845046	4.98924	0.000585504	0.00324331	0.0569759
FOXG_07102	4150	4.96085	0.816499	5.85014	0.000176974	0.00161936	1.08482
FOXG_07012	477	4.94986	-0.755308	6.916	4.62114e-05	0.000902293	2.14114
FOXG_04697	1677	4.93811	-0.77113	4.4706	0.00126697	0.00524896	-0.631154
FOXG_22372	732	4.93771	-0.758155	6.32191	9.59323e-05	0.00122639	1.56074
FOXG_22216	2491	4.93002	0.0177059	7.12505	3.61049e-05	0.000832193	2.35945
FOXG_17903	120	4.87538	-0.812563	7.07307	3.83714e-05	0.000844252	2.28099
FOXG_20243	1067	4.8702	1.73262	6.88224	4.81142e-05	0.000920449	2.30093
FOXG_17220	1697	4.85671	-0.0214009	5.97168	0.000150717	0.00150746	1.20727
FOXG_21142	1427	4.85532	-0.817533	6.71655	5.87663e-05	0.000997686	1.94828
FOXG_22366	237	4.81875	3.83854	6.42285	8.4472e-05	0.00115978	1.91513
FOXG_19471	856	4.8068	-0.829747	5.5002	0.00028422	0.00207134	0.659636
FOXG_16384	1404	4.80225	-0.837341	5.78577	0.000192843	0.00167802	0.984157
FOXG_06464	875	4.79958	-0.836966	5.25909	0.000397877	0.00252791	0.373909
FOXG_03338	1999	4.76514	-0.877319	6.16699	0.000116918	0.00134634	1.39349
FOXG_17827	339	4.75677	-0.0890834	7.05897	3.90129e-05	0.000851281	2.29403
FOXG_18029	1112	4.74072	6.18913	13.8891	9.36103e-08	6.79767e-05	8.47521
FOXG_06977	1101	4.72354	-0.110077	6.75898	5.58143e-05	0.000975847	2.01137
FOXG_16225	1285	4.71891	4.21722	9.88244	2.11965e-06	0.000263323	5.43311
FOXG_06822	816	4.714	1.27912	4.04595	0.00245207	0.00825579	-1.22498
FOXG_22357	1003	4.71117	5.71434	7.16485	3.44676e-05	0.00081896	2.71734
FOXG_07999	760	4.68916	-0.920161	7.00248	4.17004e-05	0.000870649	2.20774
FOXG_22808	2223	4.68365	-0.132391	5.62081	0.000240941	0.00189566	0.811103
FOXG_20306	345	4.67718	1.2858	5.89797	0.000166096	0.00157572	1.19027
FOXG_01345	2301	4.63375	-0.946838	6.54852	7.22281e-05	0.00108714	1.77567
FOXG_19203	993	4.63223	0.207484	6.18408	0.000114377	0.00133744	1.43777
FOXG_06757	1640	4.63102	0.454378	5.00289	0.000574025	0.00320487	0.0712056
FOXG_07095	2454	4.61993	0.614137	4.8097	0.000761514	0.00379172	-0.175654
FOXG_09755	957	4.58774	0.415477	5.93743	0.000157663	0.00154211	1.17478
FOXG_22871	1955	4.58317	-0.978674	6.27602	0.000101689	0.00126286	1.49992
FOXG_12056	2205	4.57774	-0.203221	6.40305	8.65973e-05	0.00117193	1.65529
FOXG_19975	2252	4.57614	0.164079	5.83936	0.00017953	0.00161936	1.06238
FOXG_13353	2024	4.57062	-0.986087	6.49302	7.73809e-05	0.00111435	1.71798
FOXG_00947	2358	4.56756	0.959743	7.27498	3.03426e-05	0.00077424	2.55196
FOXG_22092	1415	4.54931	-1.01234	6.72409	5.82296e-05	0.000995432	1.9402
FOXG_19560	1595	4.53099	0.921082	7.27246	3.04309e-05	0.00077424	2.54831
FOXG_19587	1783	4.52868	-0.218426	5.91781	0.000161796	0.00155616	1.14216
FOXG_04055	1017	4.52832	-1.00212	5.67923	0.000222575	0.00182698	0.856866
FOXG_08569	1912	4.52129	0.138583	6.00276	0.000144699	0.00147491	1.24147
FOXG_21604	2104	4.51213	-0.228886	5.97326	0.000150404	0.0015065	1.20235
FOXG_16146	1136	4.5101	2.30902	7.63207	2.02593e-05	0.000642981	3.17521
FOXG_03548	2548	4.50255	1.14307	7.00968	4.13468e-05	0.000865787	2.3591
FOXG_18571	619	4.48313	-1.03714	6.50936	7.5824e-05	0.00110511	1.73013
FOXG_17800	901	4.47289	-1.06342	6.5812	6.93695e-05	0.00106636	1.79832
FOXG_11584	1218	4.46311	-1.05453	6.74122	5.70304e-05	0.00098427	1.95279
FOXG_07174	648	4.46024	2.51333	5.68883	0.000219702	0.00182042	1.01202
FOXG_19676	1007	4.44597	-1.07631	3.74123	0.00399671	0.0117757	-1.65456
FOXG_05933	1025	4.4432	0.0889812	5.54107	0.000268684	0.00200588	0.720598
FOXG_20302	2009	4.43955	0.0915024	5.63964	0.000234848	0.00187428	0.834654
FOXG_13213	1856	4.43924	0.328306	5.83752	0.00017997	0.0016202	1.062
FOXG_16719	2352	4.43023	0.0956027	4.76363	0.000815263	0.00394442	-0.238722
FOXG_18936	351	4.42982	-1.07464	6.30857	9.75684e-05	0.00123227	1.52625
FOXG_14638	1172	4.42661	2.78285	6.35851	9.15929e-05	0.00119599	1.84045
FOXG_02751	4626	4.41956	2.16813	6.46203	8.04295e-05	0.00113526	1.93492
FOXG_08315	3318	4.39718	2.68576	6.93863	4.4982e-05	0.000899664	2.50041
FOXG_09163	2670	4.3954	0.484514	6.02847	0.000139916	0.00145647	1.27414
FOXG_07951	2667	4.39301	0.0652607	5.50531	0.000282226	0.00206404	0.678291
FOXG_20024	1981	4.3895	1.22008	7.13274	3.57819e-05	0.00082936	2.50308
FOXG_20201	2095	4.38611	-0.300937	5.47425	0.000294583	0.00212014	0.636354
FOXG_21450	1851	4.35836	1.21766	4.09626	0.00226462	0.00780136	-1.15449
FOXG_22351	2418	4.35632	1.09587	5.60208	0.000247169	0.00192036	0.841658
FOXG_18108	3847	4.35344	4.43948	11.5408	5.1968e-07	0.00014617	6.76086
FOXG_20534	3103	4.34551	0.0277956	5.97879	0.000149318	0.00150285	1.21205
FOXG_07157	621	4.34532	-1.12327	6.47494	7.91436e-05	0.00112367	1.68916
FOXG_07166	915	4.34017	0.838594	5.33649	0.000356829	0.00236681	0.49889
FOXG_11757	2174	4.33676	-1.12049	5.9003	0.000165584	0.00157437	1.0944
FOXG_03833	1259	4.31619	-1.14547	6.60817	6.71012e-05	0.00106183	1.81739
FOXG_13041	1027	4.31321	-1.14951	6.58946	6.86659e-05	0.00106499	1.79893
FOXG_17597	1627	4.30826	0.436479	6.57117	7.02338e-05	0.00107489	1.83668
FOXG_04951	1485	4.3059	0.667527	4.16531	0.00203162	0.00726873	-1.04875
FOXG_05748	896	4.29697	0.436273	4.37854	0.00145885	0.00577931	-0.752743
FOXG_15905	384	4.28901	0.437431	4.78036	0.000795296	0.00390224	-0.215313
FOXG_17466	618	4.28409	6.2997	9.57902	2.80058e-06	0.0002944	5.21842
FOXG_19601	1260	4.28016	-1.14766	5.29406	0.000378738	0.00244667	0.404051
FOXG_22091	729	4.27287	-1.16185	5.66282	0.000227576	0.00184453	0.829826
FOXG_01335	2246	4.27209	-1.17576	6.53593	7.33633e-05	0.00109197	1.74456
FOXG_22810	336	4.27144	1.70628	5.09559	0.000502187	0.00291644	0.234887
FOXG_01954	408	4.26621	-0.373451	5.18847	0.000439762	0.00268422	0.292353
FOXG_07014	2650	4.2645	0.780004	5.19836	0.000433626	0.00266831	0.328102
FOXG_02920	938	4.26437	1.76096	4.67755	0.000926802	0.00425462	-0.338814
FOXG_12175	780	4.24905	1.62147	7.34649	2.7953e-05	0.000754235	2.80383
FOXG_09959	968	4.24649	-0.0121697	4.51907	0.00117687	0.00499496	-0.563367
FOXG_00083	1835	4.24419	1.57427	5.81557	0.000185314	0.00164227	1.14122
FOXG_06462	2967	4.24417	1.93991	5.2797	0.000386473	0.00247967	0.480105
FOXG_06820	2333	4.24411	5.38118	10.9426	8.44715e-07	0.000183145	6.38643
FOXG_07057	2056	4.23893	1.20583	6.44803	8.18498e-05	0.00114337	1.81813
FOXG_07161	1933	4.22767	0.739646	6.49153	7.7524e-05	0.00111435	1.78992
FOXG_07614	1266	4.22557	-1.18268	5.41415	0.000320173	0.00222176	0.543946
FOXG_07022	1527	4.21118	6.55792	9.52704	2.93962e-06	0.000295773	5.16402
FOXG_16952	927	4.21118	-0.0389837	4.76465	0.000814023	0.00394174	-0.238857
FOXG_13484	1500	4.20277	-0.414775	5.63557	0.00023615	0.00188025	0.819273
FOXG_17479	3374	4.19853	3.77918	5.95267	0.00015453	0.0015258	1.30466
FOXG_16555	1402	4.19555	-1.20192	5.46869	0.000296854	0.00212531	0.606355
FOXG_16654	927	4.18418	-0.0548151	4.74071	0.000843496	0.00403454	-0.270241
FOXG_12974	1212	4.18248	0.355413	5.74639	0.000203303	0.00172857	0.958533
FOXG_15220	2517	4.17774	0.361394	5.96134	0.000152779	0.0015186	1.19779
FOXG_06016	1702	4.1736	0.97795	6.8757	4.84921e-05	0.00092428	2.22347
FOXG_03546	561	4.1681	-1.23269	6.10274	0.000127034	0.00140195	1.30218
FOXG_06359	2355	4.16565	1.30847	6.54183	7.28296e-05	0.00109197	1.93872
FOXG_18585	2142	4.13655	-1.25894	6.26437	0.000103209	0.00126799	1.46682
FOXG_17998	501	4.12699	-1.26561	6.15705	0.000118425	0.00135218	1.35616
FOXG_22030	219	4.12699	-1.26561	6.15705	0.000118425	0.00135218	1.35616
FOXG_18622	2435	4.12357	0.129713	4.85837	0.000708818	0.00365715	-0.116805
FOXG_21593	603	4.12023	4.93637	8.10419	1.21282e-05	0.000523736	3.78561
FOXG_07096	2061	4.11833	-1.2842	5.44361	0.000307342	0.00216995	0.573072
FOXG_18674	2031	4.11319	-1.27285	5.97086	0.00015088	0.00150746	1.16
FOXG_04614	4737	4.11129	-1.25894	5.82579	0.000182807	0.00162969	1.00443
FOXG_05511	2431	4.10006	0.119738	5.16588	0.000454138	0.00273033	0.269877
FOXG_07013	393	4.09187	5.33362	8.37192	9.15788e-06	0.000458202	4.05453
FOXG_12993	1714	4.09176	-1.27428	5.33089	0.000359641	0.00237788	0.441877
FOXG_06760	981	4.08398	0.680425	5.03368	0.000549021	0.00310188	0.120012
FOXG_07158	249	4.08249	0.816595	3.93435	0.00292846	0.00936874	-1.38273
FOXG_01344	982	4.07804	4.19521	10.5869	1.14016e-06	0.00021948	6.03768
FOXG_01204	1080	4.07307	-1.26921	4.71927	0.000870841	0.00409343	-0.312426
FOXG_00443	783	4.07302	-1.29141	5.14685	0.000466638	0.00278139	0.221222
FOXG_11074	1340	4.05509	1.25638	6.72555	5.81262e-05	0.000995432	2.13618
FOXG_21888	1604	4.04393	-1.31188	6.09781	0.000127848	0.00140212	1.29098
FOXG_10671	2760	4.04286	-1.30603	6.02319	0.000140885	0.00145647	1.2131
FOXG_18579	1118	4.03427	-1.30173	5.44595	0.000306349	0.00216644	0.574845
FOXG_19591	1974	4.03255	-1.30925	5.87276	0.000171737	0.00159695	1.05207
FOXG_19415	237	4.01902	3.10859	5.67995	0.000222357	0.00182698	0.980454
FOXG_21240	6848	4.01833	0.997995	6.02907	0.000139807	0.00145647	1.34743
FOXG_12368	1297	4.00707	-1.33634	5.70524	0.000214887	0.00179352	0.866696
FOXG_16383	567	4.00378	-1.33415	5.62388	0.000239934	0.00189309	0.775954
FOXG_20187	1089	3.99758	-0.536147	4.98955	0.000585244	0.00324331	0.042118
FOXG_20838	1781	3.99712	4.88886	6.59675	6.80514e-05	0.00106338	2.04992
FOXG_09173	3236	3.99685	-1.33813	6.02333	0.000140858	0.00145647	1.21083
FOXG_14640	918	3.98749	3.29034	8.4664	8.30731e-06	0.000447216	4.12387
FOXG_19194	96	3.9873	-1.33813	5.85783	0.000175174	0.00161188	1.0339
FOXG_07154	2381	3.98527	5.07177	11.4227	5.70987e-07	0.000147113	6.74882
FOXG_18469	558	3.98363	4.73968	10.5668	1.15993e-06	0.00021948	6.06336
FOXG_17942	781	3.98128	2.58992	8.00183	1.35288e-05	0.000554098	3.60572
FOXG_03550	1443	3.97994	-1.35603	5.90845	0.000163809	0.00156831	1.08722
FOXG_11953	4588	3.97737	0.830507	5.30978	0.000370453	0.00241864	0.482516
FOXG_04947	3144	3.97335	0.872364	4.44059	0.00132641	0.00542062	-0.661901
FOXG_07177	1038	3.9682	-0.197606	4.93804	0.000630775	0.00339776	-0.0186313
FOXG_22204	1251	3.96652	0.608954	5.77763	0.000194956	0.00169216	1.0153
FOXG_06802	3552	3.96186	-1.34799	5.55093	0.000265075	0.00199324	0.692653
FOXG_09838	1162	3.95126	-1.33609	4.22621	0.00184709	0.00681171	-0.969685
FOXG_09862	1243	3.94714	-1.35603	5.42694	0.000314533	0.00220427	0.549917
FOXG_08905	2169	3.94669	-0.574756	4.91687	0.000650581	0.00346854	-0.0503397
FOXG_12777	2589	3.94275	-1.36522	5.43161	0.000312499	0.00219297	0.554824
FOXG_04878	2073	3.93886	0.457421	3.54459	0.00551059	0.0148226	-1.95298
FOXG_10993	1767	3.92952	-0.587134	5.59911	0.000248173	0.00192566	0.770618
FOXG_22863	813	3.92623	-1.36234	4.83116	0.000737789	0.00373187	-0.172316
FOXG_20620	1865	3.92178	-0.579467	5.15025	0.000464383	0.00277112	0.239882
FOXG_09107	815	3.92177	0.418619	3.69446	0.00431232	0.0124593	-1.72969
FOXG_09681	2033	3.91215	1.83985	6.05439	0.000135266	0.00144246	1.45339
FOXG_20228	336	3.9114	-0.587021	5.10161	0.000497865	0.00290525	0.179954
FOXG_12300	1020	3.89301	-0.585269	4.27712	0.0017064	0.00642958	-0.8957
FOXG_16525	707	3.89097	-0.602211	5.40231	0.000325487	0.00224179	0.541649
FOXG_03643	1169	3.88769	1.17266	5.78923	0.000191954	0.00167449	1.09337
FOXG_07626	1176	3.88056	-0.60984	4.64069	0.000979441	0.00441257	-0.407097
FOXG_16626	1738	3.87952	0.806794	5.79921	0.000189408	0.00166063	1.06873
FOXG_19491	1430	3.87761	-0.60764	5.24191	0.000407658	0.00257138	0.350288
FOXG_04535	3125	3.87694	-0.246556	4.44011	0.00132736	0.00542062	-0.671722
FOXG_20122	213	3.86725	-0.599909	4.27723	0.00170611	0.00642958	-0.895657
FOXG_14204	444	3.862	-0.629233	5.22077	0.000420046	0.00261565	0.324011
FOXG_12886	2051	3.84803	-0.26397	4.46931	0.00126946	0.00525717	-0.632456
FOXG_17791	444	3.84762	1.79913	6.34125	9.36121e-05	0.00120863	1.78855
FOXG_14922	1270	3.84151	0.542066	3.54689	0.0054898	0.0147974	-1.95626
FOXG_10224	2917	3.83824	-1.43748	5.31661	0.000366916	0.00240763	0.416822
FOXG_19947	1659	3.8356	-1.43521	5.73689	0.000205916	0.00174018	0.895073
FOXG_16417	1484	3.83448	1.36958	6.14777	0.00011985	0.00136314	1.53291
FOXG_18789	988	3.83187	0.527714	5.67033	0.000225271	0.00183442	0.890364
FOXG_07002	918	3.82774	0.147635	4.83811	0.000730271	0.00371212	-0.143569
FOXG_22866	732	3.81882	0.156574	4.26699	0.00173347	0.0064963	-0.907542
FOXG_17221	3306	3.81605	0.139856	4.40944	0.00139123	0.00559018	-0.711838
FOXG_09097	1121	3.81216	0.727517	4.9776	0.000595481	0.00327892	0.0597933
FOXG_06821	1091	3.81167	0.731162	5.6081	0.000245147	0.00191105	0.843385
FOXG_14639	1198	3.80929	5.02907	9.27561	3.72758e-06	0.000319803	4.94715
FOXG_05452	3182	3.80472	6.56464	12.7621	2.05704e-07	8.06082e-05	7.78159
FOXG_21585	661	3.8017	-0.286109	4.64437	0.000974046	0.00440117	-0.399488
FOXG_12847	1672	3.80057	-0.0586752	4.83002	0.000739027	0.00373187	-0.155862
FOXG_12496	5636	3.79983	1.45289	6.24402	0.000105923	0.00128865	1.6507
FOXG_19088	1475	3.7997	-0.669095	5.17502	0.000448263	0.00270787	0.267153
FOXG_04256	1531	3.79766	-0.040534	4.10128	0.00224679	0.00776305	-1.1396
FOXG_01333	1495	3.79434	-0.0533201	4.86781	0.00069906	0.00362668	-0.107268
FOXG_05934	1608	3.78491	-1.46373	5.22746	0.000416086	0.00260385	0.310027
FOXG_05836	1536	3.77978	-0.682354	5.18161	0.000444074	0.00270056	0.274707
FOXG_18704	711	3.77749	-0.667242	5.07189	0.00051959	0.00298332	0.140839
FOXG_20637	567	3.77306	-1.4765	5.61814	0.000241818	0.00189566	0.760441
FOXG_14400	1485	3.77173	-0.322399	4.19512	0.00193898	0.00706053	-1.00854
FOXG_19262	1398	3.76758	-0.315042	5.08911	0.00050688	0.00293305	0.167959
FOXG_22610	2094	3.76708	-0.305352	4.52505	0.00116624	0.00496021	-0.558075
FOXG_10509	3338	3.76693	5.60558	12.7658	2.05146e-07	8.06082e-05	7.74732
FOXG_04133	6658	3.76375	0.700051	5.65443	0.000230181	0.00185266	0.897673
FOXG_19677	1779	3.76315	-0.688735	3.28605	0.00845849	0.0205528	-2.32946
FOXG_00171	1317	3.7589	1.6959	5.67841	0.00022282	0.00182698	0.991952
FOXG_05724	2147	3.75798	-0.314135	4.33822	0.00155239	0.00603726	-0.810941
FOXG_00100	3130	3.74992	3.17867	6.1001	0.000127469	0.00140212	1.51413
FOXG_12989	2753	3.74869	-0.696087	5.22069	0.000420092	0.00261565	0.321534
FOXG_09560	1711	3.74806	0.104463	5.27399	0.000389595	0.00249049	0.40006
FOXG_21218	3181	3.74514	-0.711378	4.76578	0.000812665	0.00393734	-0.246477
FOXG_13116	1803	3.74392	2.50373	7.81477	1.65653e-05	0.000600679	3.42908
FOXG_05865	1074	3.74336	-1.49538	4.90349	0.00066343	0.00351442	-0.0861897
FOXG_10826	1458	3.74273	-1.46373	3.81416	0.00355194	0.0108306	-1.54803
FOXG_12120	1607	3.73941	0.72687	5.05152	0.000535057	0.00304502	0.155246
FOXG_10669	2247	3.73932	2.05381	7.42025	2.57009e-05	0.000732708	2.98244
FOXG_02546	771	3.73741	1.08709	4.72472	0.0008638	0.00407699	-0.268196
FOXG_18130	2222	3.73731	3.08784	9.50139	3.01101e-06	0.000296943	5.03889
FOXG_09684	2129	3.73373	-0.693042	4.19858	0.0019285	0.00703532	-1.00491
FOXG_18927	1514	3.73133	2.29957	7.60614	2.08527e-05	0.000647803	3.198
FOXG_20400	2218	3.7297	1.25371	6.94159	4.48238e-05	0.000899664	2.38278
FOXG_14043	2623	3.72749	0.825571	5.60515	0.000246136	0.00191732	0.851156
FOXG_07375	1043	3.72666	-0.0923623	3.37981	0.00723571	0.0181977	-2.19345
FOXG_17217	1807	3.72605	0.0940641	5.15889	0.000458691	0.00274502	0.259431
FOXG_07064	3202	3.72242	2.53253	7.62958	2.03156e-05	0.000642981	3.24778
FOXG_12128	1251	3.71583	-0.703065	4.42915	0.00134983	0.0054705	-0.68991
FOXG_15009	1158	3.71398	0.0792548	5.70518	0.000214905	0.00179352	0.904435
FOXG_04698	887	3.7098	-1.51891	3.68045	0.0044118	0.0126728	-1.74031
FOXG_19410	132	3.70757	-0.71533	5.29619	0.000377603	0.00244432	0.41139
FOXG_13623	3807	3.70685	-0.71755	4.81405	0.000756643	0.00377337	-0.184668
FOXG_14517	1426	3.69736	-0.750562	4.15551	0.0020631	0.00732787	-1.06508
FOXG_03564	4273	3.69574	2.87673	6.34033	9.37217e-05	0.00120863	1.82131
FOXG_13456	1842	3.69564	0.689739	5.79353	0.000190851	0.00166627	1.05987
FOXG_13258	2427	3.69097	1.28152	7.09147	3.75518e-05	0.000839892	2.54339
FOXG_20323	1830	3.69003	-0.35869	4.98792	0.00058663	0.00324331	0.0408208
FOXG_04818	1307	3.68974	1.44677	5.92503	0.000160262	0.00155148	1.28467
FOXG_09756	1447	3.68406	-0.125362	4.35524	0.00151215	0.00593621	-0.787005
FOXG_10047	2042	3.68031	0.0568829	4.28717	0.00168002	0.00636866	-0.879996
FOXG_18085	1723	3.6733	3.6935	7.93308	1.45679e-05	0.000572106	3.61696
FOXG_04779	2029	3.67244	0.43287	4.51317	0.00118746	0.00502148	-0.566247
FOXG_13780	1352	3.6693	0.433325	4.57839	0.00107577	0.00470992	-0.478041
FOXG_01676	1479	3.66067	0.632515	5.31275	0.000368914	0.00241313	0.483653
FOXG_15286	1318	3.65844	-0.381727	4.94495	0.000624453	0.00337871	-0.0137709
FOXG_13369	1306	3.64943	1.57748	6.69608	6.02503e-05	0.00100727	2.17571
FOXG_18575	2164	3.64359	1.00442	5.54407	0.000267579	0.00200338	0.795123
FOXG_13858	1999	3.63808	2.52956	8.94064	5.15735e-06	0.000362653	4.48086
FOXG_07659	1882	3.63387	2.11805	5.75216	0.000201733	0.00172304	1.09281
FOXG_03062	249	3.62907	0.0311162	4.12888	0.00215121	0.00755574	-1.10071
FOXG_11889	2105	3.62853	0.617643	5.52906	0.000273154	0.00202328	0.747057
FOXG_11397	3365	3.61479	3.20527	5.99201	0.000146751	0.00148132	1.3719
FOXG_02793	1536	3.61412	-0.769738	4.06687	0.00237221	0.00805729	-1.18909
FOXG_19470	711	3.61263	-1.5679	4.32221	0.00159127	0.00612666	-0.842589
FOXG_15169	1414	3.61214	-1.55051	4.53252	0.00115308	0.00493622	-0.562626
FOXG_05847	1013	3.60897	-1.55373	4.52515	0.00116605	0.00496021	-0.572382
FOXG_19409	1877	3.60145	4.37287	7.84057	1.61055e-05	0.000592262	3.51106
FOXG_01356	2964	3.59853	0.605185	5.15364	0.000462137	0.00276088	0.284183
FOXG_05868	2477	3.59636	3.13509	6.01922	0.000141617	0.00146013	1.40878
FOXG_05062	380	3.59368	-0.782214	4.85918	0.000707982	0.00365656	-0.12887
FOXG_08757	2312	3.59018	4.32021	10.1421	1.6794e-06	0.000249679	5.70427
FOXG_19794	1530	3.58869	1.14673	6.42309	8.44461e-05	0.00115978	1.83213
FOXG_02335	687	3.58644	1.17504	5.89299	0.000167195	0.00157751	1.22878
FOXG_08437	4377	3.58344	3.73332	10.188	1.61255e-06	0.000246791	5.7
FOXG_18163	992	3.58303	-0.794516	4.79811	0.00077467	0.0038281	-0.207021
FOXG_17500	1871	3.58125	0.385584	4.46073	0.0012862	0.00530355	-0.637907
FOXG_13801	1245	3.58098	0.137426	3.92211	0.00298639	0.00950148	-1.39515
FOXG_19024	2377	3.575	-0.428725	4.57413	0.00108271	0.00473435	-0.494364
FOXG_17788	147	3.57405	1.64004	5.29733	0.000376998	0.00244297	0.503373
FOXG_05431	360	3.57371	-0.441163	4.67425	0.000931397	0.00427383	-0.362744
FOXG_08811	630	3.56924	-1.5679	3.975	0.00274456	0.00893419	-1.32027
FOXG_00805	180	3.56879	0.723866	6.15658	0.000118496	0.00135218	1.48371
FOXG_07897	1585	3.56511	1.1523	5.73458	0.000206558	0.00174201	1.03906
FOXG_06818	2175	3.55825	2.00898	5.45332	0.000303235	0.00215117	0.70675
FOXG_20136	1806	3.5484	-0.0328081	3.66845	0.00449896	0.0128675	-1.76369
FOXG_05903	1992	3.54777	-0.802579	4.38446	0.00144564	0.00574229	-0.75154
FOXG_03951	2143	3.54651	0.349757	4.69276	0.000905966	0.00419857	-0.325768
FOXG_10014	2013	3.54583	0.88942	4.99234	0.000582873	0.0032369	0.0902529
FOXG_04057	3095	3.5452	2.06512	6.85257	4.98559e-05	0.000932368	2.39543
FOXG_03638	1990	3.53933	-0.209802	4.23795	0.00181359	0.00671673	-0.948983
FOXG_03765	2691	3.53537	3.27512	9.89458	2.09648e-06	0.000263323	5.40876
FOXG_09543	1661	3.53108	0.319123	5.40418	0.000324644	0.00223746	0.572325
FOXG_07721	1110	3.53056	-0.826609	4.82013	0.000749884	0.0037547	-0.17976
FOXG_12233	3502	3.52866	2.31971	7.27626	3.02979e-05	0.00077424	2.8705
FOXG_20521	994	3.51811	0.94391	6.26668	0.000102905	0.00126799	1.63682
FOXG_06986	1381	3.515	3.38153	9.46861	3.10497e-06	0.000299198	5.06397
FOXG_09845	2628	3.51455	-0.844862	4.75359	0.000827499	0.00398694	-0.265437
FOXG_02573	1998	3.51431	1.93893	3.82666	0.00348103	0.0106833	-1.63842
FOXG_00787	357	3.50621	-0.829747	4.58472	0.00106553	0.00467493	-0.484821
FOXG_00303	2482	3.50093	2.26135	6.8678	4.89533e-05	0.000926064	2.42555
FOXG_14598	1321	3.49845	-0.0483692	4.86248	0.000704553	0.00364609	-0.115215
FOXG_14136	1118	3.49754	-1.65081	3.76297	0.00385833	0.0114889	-1.62109
FOXG_14630	1168	3.49269	-0.0528212	4.02481	0.00253559	0.00845225	-1.24792
FOXG_16788	1976	3.48989	0.677305	5.80982	0.000186742	0.00164624	1.08994
FOXG_14664	1483	3.48609	-0.840781	4.4792	0.00125045	0.00520123	-0.624866
FOXG_09923	1819	3.48541	0.911966	5.92335	0.000160617	0.00155348	1.24683
FOXG_10992	714	3.48277	-1.62303	4.03991	0.00247563	0.00830912	-1.22996
FOXG_00943	1760	3.48241	0.674983	5.86259	0.00017407	0.00160852	1.15094
FOXG_09347	2819	3.47786	2.63256	8.66358	6.79665e-06	0.000407979	4.26331
FOXG_08921	3094	3.47378	5.91896	13.7262	1.04509e-07	6.79767e-05	8.40445
FOXG_03282	1781	3.47164	0.925185	4.98604	0.00058823	0.00324587	0.0830347
FOXG_16806	1558	3.46957	0.538493	4.01914	0.00255854	0.00849881	-1.26109
FOXG_00116	1667	3.46699	2.34718	5.53947	0.000269277	0.00200742	0.812584
FOXG_09806	1732	3.46543	2.65304	4.66092	0.000950167	0.00432752	-0.436284
FOXG_21087	4759	3.45871	-0.869434	4.58958	0.00105775	0.0046506	-0.479241
FOXG_18461	2174	3.44549	0.229121	3.60014	0.00503041	0.0139549	-1.87038
FOXG_18805	1151	3.44475	0.266674	5.08974	0.000506425	0.00293287	0.185445
FOXG_20910	1213	3.43791	0.266953	5.17976	0.000445249	0.00270338	0.297671
FOXG_11582	864	3.4343	1.78002	7.29372	2.96957e-05	0.00077068	2.84017
FOXG_15382	1724	3.43197	0.0679637	3.88986	0.00314469	0.00989322	-1.44147
FOXG_19290	2133	3.4305	-0.849753	3.17431	0.0101982	0.023715	-2.49487
FOXG_14202	1232	3.42822	0.132489	3.6195	0.00487345	0.0136265	-1.83876
FOXG_06500	1439	3.42763	0.0660244	3.64971	0.00463867	0.0131467	-1.79217
FOXG_00445	1617	3.41944	2.70332	7.82667	1.63515e-05	0.000597089	3.47388
FOXG_13061	3107	3.41719	1.84008	6.26818	0.00010271	0.00126799	1.72067
FOXG_00313	1224	3.41587	-0.894314	3.94957	0.00285817	0.00921769	-1.35502
FOXG_01458	1772	3.4139	2.67303	7.65129	1.98316e-05	0.000642981	3.29371
FOXG_20691	1439	3.41385	3.3003	8.71124	6.47826e-06	0.000400018	4.37868
FOXG_19490	1560	3.41374	-0.0966824	5.09813	0.000500355	0.0029123	0.180328
FOXG_18504	4198	3.41091	2.47368	7.33177	2.84278e-05	0.000758794	2.94544
FOXG_05637	1386	3.40834	-0.0873023	4.06351	0.00238483	0.00808264	-1.19307
FOXG_02775	921	3.40367	-0.12761	3.66557	0.00452013	0.0129021	-1.76726
FOXG_14357	2379	3.40307	-0.88493	4.23928	0.00180984	0.00671001	-0.950331
FOXG_15684	1687	3.40188	5.49845	8.9012	5.3618e-06	0.000372001	4.57522
FOXG_11330	1380	3.39755	0.263033	5.38287	0.000334425	0.00227177	0.545517
FOXG_20745	499	3.39512	0.867222	5.88556	0.000168847	0.00158407	1.20198
FOXG_20546	141	3.39493	-0.897955	4.27599	0.0017094	0.00643855	-0.90016
FOXG_13259	2389	3.38784	1.10399	6.16709	0.000116903	0.00134634	1.5505
FOXG_16044	1815	3.38531	-0.905833	4.23292	0.00182785	0.00675512	-0.959267
FOXG_09958	1996	3.38483	0.270153	4.12148	0.00217641	0.00761854	-1.11083
FOXG_03527	1719	3.38455	-0.554967	4.18655	0.00196515	0.00711597	-1.02166
FOXG_15125	2943	3.37975	-0.909855	4.48564	0.00123826	0.0051691	-0.617501
FOXG_02786	894	3.3782	3.81337	6.04769	0.000136452	0.00144756	1.39717
FOXG_05279	4787	3.37478	4.12807	7.93446	1.45462e-05	0.000572106	3.61439
FOXG_12173	783	3.37196	1.3204	5.2094	0.000426878	0.00264121	0.385938
FOXG_13825	1382	3.36085	-0.000474291	3.70542	0.00423609	0.0123005	-1.7097
FOXG_05857	2022	3.34835	2.00532	4.80833	0.000763062	0.00379416	-0.17923
FOXG_08305	2106	3.34823	-0.125232	3.30446	0.0082025	0.0200761	-2.30559
FOXG_22467	1261	3.34328	-0.933914	4.50101	0.00120963	0.00507961	-0.597517
FOXG_05890	2310	3.34124	0.623511	5.04684	0.000538688	0.00305677	0.155377
FOXG_03642	1527	3.33952	0.43673	4.99673	0.000579175	0.00322497	0.081759
FOXG_05079	1627	3.33867	-0.933914	4.64357	0.000975217	0.00440117	-0.410039
FOXG_05749	1546	3.3362	-0.927755	4.12226	0.00217375	0.00761178	-1.11246
FOXG_09815	1062	3.33185	4.2323	8.123	1.18884e-05	0.000523736	3.81071
FOXG_18615	3803	3.32973	4.89298	12.5899	2.33268e-07	8.37111e-05	7.59351
FOXG_13892	1621	3.32819	2.63423	7.99487	1.36302e-05	0.000554098	3.64096
FOXG_10729	1163	3.32669	0.443027	4.30869	0.00162491	0.00622687	-0.846592
FOXG_02338	1366	3.32553	0.241773	3.39153	0.00709633	0.0179164	-2.18407
FOXG_08037	2788	3.32283	4.16279	11.1807	6.94309e-07	0.000167272	6.52802
FOXG_07063	1164	3.32135	1.43306	5.24234	0.000407408	0.00257138	0.430624
FOXG_19685	954	3.32055	-0.94862	4.34387	0.00153892	0.00600957	-0.808456
FOXG_11123	4596	3.31894	-0.159872	5.14167	0.000470107	0.00279726	0.232355
FOXG_02452	3531	3.31484	3.6365	4.354	0.00151504	0.00594211	-1.0229
FOXG_20037	1411	3.3108	2.40275	7.87207	1.55631e-05	0.000582609	3.4977
FOXG_01814	1549	3.30983	0.804696	4.92888	0.000639269	0.00342402	0.00665887
FOXG_22229	1378	3.30505	1.37851	5.72447	0.000209387	0.00176049	1.04614
FOXG_18205	922	3.30409	-0.355135	3.84345	0.00338815	0.0104755	-1.50728
FOXG_00857	1532	3.29991	2.24798	5.28364	0.000384335	0.00247205	0.467918
FOXG_04994	1310	3.29897	-0.976965	4.27947	0.0017002	0.00641572	-0.896344
FOXG_20663	1724	3.29765	-0.964115	4.20363	0.00191335	0.00699656	-1.00013
FOXG_20758	1310	3.29691	-0.0329438	3.53658	0.00558374	0.0149537	-1.95899
FOXG_13656	15524	3.2967	-0.960094	4.17388	0.00200452	0.00721834	-1.04113
FOXG_14651	1575	3.29511	-0.953693	3.58729	0.00513744	0.0141443	-1.87789
FOXG_20275	3595	3.29281	3.14387	8.79106	5.98093e-06	0.000386606	4.44732
FOXG_06460	1833	3.2928	-0.978062	3.55716	0.0053979	0.0146423	-1.9219
FOXG_20229	1742	3.29135	0.433861	3.59387	0.00508234	0.0140564	-1.89052
FOXG_18251	751	3.29083	-0.966007	4.39011	0.00143314	0.00570786	-0.746298
FOXG_17486	1562	3.2879	-0.174845	5.00145	0.000575227	0.00320814	0.0581289
FOXG_10382	1965	3.28657	1.21305	5.7837	0.000193379	0.00168128	1.11161
FOXG_09487	2022	3.28532	-0.189519	3.6322	0.00477328	0.0134258	-1.81589
FOXG_19100	1287	3.28111	1.40202	5.21615	0.000422808	0.00262469	0.39597
FOXG_20039	1429	3.27703	0.633486	4.62391	0.00100444	0.00449215	-0.408069
FOXG_19537	833	3.27702	0.201063	4.54315	0.00113466	0.0048882	-0.527063
FOXG_07018	1444	3.27674	-0.614791	2.92439	0.0155444	0.0327206	-2.8761
FOXG_00894	2319	3.27458	4.16122	10.0577	1.81038e-06	0.000254346	5.63325
FOXG_15797	2356	3.27448	1.53605	3.94914	0.0028601	0.00921806	-1.42599
FOXG_20572	1670	3.27321	4.3001	10.9728	8.23785e-07	0.000182407	6.38172
FOXG_05115	2564	3.27213	-0.610762	4.38638	0.00144137	0.0057275	-0.748358
FOXG_08275	1701	3.27213	-0.610762	4.38638	0.00144137	0.0057275	-0.748358
FOXG_12111	1314	3.27018	-0.352815	3.31995	0.0079935	0.0196989	-2.27994
FOXG_09052	4047	3.26827	1.92112	7.33516	2.83177e-05	0.000758794	2.90842
FOXG_09242	5875	3.26664	-0.99848	4.18442	0.0019717	0.00713472	-1.02693
FOXG_08883	2626	3.26129	0.761225	4.77564	0.000800874	0.00392036	-0.199754
FOXG_10868	936	3.26045	3.20843	6.86555	4.90858e-05	0.000926064	2.4387
FOXG_18252	1914	3.26019	2.62884	7.4488	2.48826e-05	0.000723219	3.08318
FOXG_19840	1053	3.26015	3.16567	7.90497	1.50175e-05	0.00057519	3.58197
FOXG_14637	2306	3.25963	6.66693	6.84468	5.03306e-05	0.000937013	2.23528
FOXG_03764	1796	3.25744	3.5675	10.0748	1.78301e-06	0.000254189	5.60807
FOXG_00975	3422	3.25694	4.18715	9.49661	3.0245e-06	0.000296943	5.14483
FOXG_10012	2772	3.25673	1.48348	6.35343	9.21825e-05	0.00119918	1.80142
FOXG_06525	1183	3.25612	-0.99848	3.95504	0.0028333	0.00915436	-1.34744
FOXG_16487	1864	3.25477	-0.642964	3.7423	0.00398978	0.0117634	-1.65283
FOXG_02492	1772	3.25232	-0.989041	4.3868	0.00144044	0.0057275	-0.751118
FOXG_13086	1973	3.25144	-0.994885	4.41057	0.00138882	0.00558264	-0.719291
FOXG_13631	1034	3.25042	1.09134	4.48312	0.00124301	0.00517926	-0.609766
FOXG_15133	1335	3.24878	-0.983313	3.55967	0.00537571	0.0146071	-1.91816
FOXG_15612	2513	3.24497	-0.378287	3.55385	0.00542733	0.0146898	-1.93048
FOXG_18274	640	3.2446	-0.202637	3.68191	0.00440135	0.0126549	-1.74273
FOXG_05932	1393	3.24214	3.45465	8.17047	1.1306e-05	0.000516058	3.86118
FOXG_02472	2385	3.24188	0.759627	5.35451	0.000347939	0.00233838	0.556816
FOXG_08608	159	3.24176	2.6694	4.5169	0.00118076	0.0050051	-0.667392
FOXG_08392	2970	3.24175	0.747403	4.91862	0.000648914	0.0034632	-0.00805229
FOXG_01347	3606	3.24136	-0.645036	3.80772	0.00358907	0.0109247	-1.55816
FOXG_20234	1782	3.23549	-1.00694	4.49582	0.00121921	0.00511008	-0.605828
FOXG_14257	3075	3.23498	2.76021	5.13967	0.000471455	0.00280208	0.235323
FOXG_07179	2444	3.23485	1.81777	6.53671	7.32933e-05	0.00109197	2.03565
FOXG_18275	1028	3.23372	0.975977	4.46026	0.00128711	0.00530355	-0.638315
FOXG_11405	1362	3.23368	0.166587	5.11184	0.000490614	0.00287252	0.211308
FOXG_05077	1532	3.23044	3.00852	6.86498	4.91196e-05	0.000926064	2.44122
FOXG_15001	1911	3.22714	-0.210924	4.84937	0.000718261	0.00368042	-0.135109
FOXG_08800	3414	3.22645	-0.393707	4.0274	0.00252523	0.0084339	-1.24442
FOXG_21505	794	3.22326	0.0261791	3.16832	0.0103012	0.023903	-2.51706
FOXG_20209	2357	3.22313	-0.993104	4.00316	0.00262432	0.00864554	-1.27951
FOXG_05800	1593	3.22223	1.7001	4.84771	0.000720024	0.00368112	-0.114227
FOXG_14308	3594	3.22126	-0.638261	3.99075	0.0026766	0.00877874	-1.2965
FOXG_08871	2873	3.2196	0.511107	4.88315	0.000683498	0.0035713	-0.0613237
FOXG_01066	1110	3.21839	5.74727	7.08269	3.79407e-05	0.000840103	2.57001
FOXG_12112	2216	3.21708	1.15171	3.64645	0.00466339	0.0131909	-1.86216
FOXG_19796	2255	3.21139	3.10556	8.00627	1.34645e-05	0.000554098	3.68511
FOXG_09677	5446	3.20835	2.43269	7.62951	2.03171e-05	0.000642981	3.26075
FOXG_22069	597	3.20688	-1.7843	3.49146	0.00601459	0.0157903	-2.01328
FOXG_12991	1883	3.20504	-1.0191	3.82952	0.00346507	0.0106563	-1.5262
FOXG_18216	3909	3.20458	2.49911	8.10417	1.21284e-05	0.000523736	3.74109
FOXG_12966	1550	3.19945	2.26123	7.68864	1.90279e-05	0.000635755	3.30626
FOXG_02825	2701	3.19834	-1.01683	4.00958	0.00259766	0.0085953	-1.27056
FOXG_18833	1254	3.1938	1.16473	5.80508	0.000187928	0.00165183	1.13702
FOXG_18360	950	3.1929	-1.02113	4.22311	0.00185604	0.00683261	-0.973959
FOXG_08000	831	3.1906	-1.02837	4.2373	0.00181543	0.00672116	-0.954594
FOXG_15211	1970	3.18943	-1.01683	3.9407	0.00289891	0.00931428	-1.36778
FOXG_07001	1895	3.18404	0.109862	4.83812	0.000730264	0.00371212	-0.137938
FOXG_18304	1132	3.1834	1.16724	4.7515	0.000830073	0.00399379	-0.233582
FOXG_02959	1000	3.18024	-0.250945	3.54625	0.00549562	0.0147977	-1.94231
FOXG_10137	1556	3.17995	-0.100388	3.3354	0.00779041	0.0193035	-2.25948
FOXG_08863	1946	3.17911	2.67151	7.21107	3.26666e-05	0.000796163	2.83
FOXG_10895	906	3.17854	1.6318	5.8512	0.000176725	0.00161899	1.21339
FOXG_00755	2289	3.17815	1.8611	6.50083	7.66319e-05	0.00110611	1.99745
FOXG_01727	558	3.1765	-0.246992	4.90958	0.00065755	0.00349853	-0.0593082
FOXG_16205	1617	3.17568	-0.664139	3.90067	0.00309065	0.00976752	-1.42464
FOXG_16920	1855	3.17547	3.42977	7.22221	3.22481e-05	0.000791525	2.84331
FOXG_12894	975	3.17504	3.20799	6.56262	7.09793e-05	0.0010768	2.07533
FOXG_20013	777	3.17245	-0.250785	4.87287	0.000693881	0.00360881	-0.106007
FOXG_22134	998	3.1718	-0.420031	3.60115	0.0050221	0.0139411	-1.86024
FOXG_16636	1493	3.17036	-0.238397	4.24927	0.00178192	0.0066301	-0.933901
FOXG_08124	3766	3.17017	2.32686	7.69863	1.8819e-05	0.000631771	3.32426
FOXG_18990	351	3.1688	1.15079	5.3815	0.000335065	0.00227315	0.608518
FOXG_06461	1533	3.16585	0.719841	5.29895	0.000376138	0.00244044	0.486319
FOXG_19790	901	3.16349	0.37424	5.01912	0.000560697	0.00315041	0.109828
FOXG_09396	792	3.16098	2.90655	7.63761	2.01351e-05	0.000642981	3.29677
FOXG_19580	1401	3.15727	1.14472	5.48746	0.000289258	0.00209049	0.743459
FOXG_18001	180	3.15421	-0.257764	4.10417	0.00223656	0.00773542	-1.13607
FOXG_07151	888	3.15401	-0.702971	3.68947	0.0043475	0.0125296	-1.72932
FOXG_22492	1367	3.15288	-0.239398	3.8293	0.00346627	0.0106568	-1.52788
FOXG_19598	3030	3.15216	0.709309	4.34307	0.00154082	0.00601426	-0.800675
FOXG_19815	3321	3.14998	1.65241	4.38056	0.00145433	0.00576385	-0.787721
FOXG_17606	1472	3.14852	0.834468	3.84192	0.00339651	0.0104951	-1.53995
FOXG_04992	2056	3.14807	-0.248409	3.15044	0.0106152	0.0244247	-2.53667
FOXG_08075	1248	3.14783	1.14481	4.68658	0.00091437	0.00421198	-0.32409
FOXG_12156	1400	3.14661	-1.03144	3.37039	0.00734982	0.0184401	-2.19755
FOXG_22072	1973	3.14653	1.60296	4.10153	0.0022459	0.00776257	-1.20269
FOXG_18388	1641	3.14044	-1.05323	4.33005	0.00157209	0.00609113	-0.828683
FOXG_13133	2332	3.13886	-1.05725	4.15187	0.0020749	0.00735222	-1.07242
FOXG_19068	2564	3.13272	1.45057	5.87634	0.000170923	0.00159325	1.23933
FOXG_11736	1579	3.13112	1.69453	4.96558	0.000605977	0.00332091	0.0508349
FOXG_20573	5843	3.12993	4.37312	9.87563	2.13278e-06	0.000263323	5.48662
FOXG_19543	1013	3.12626	1.10148	3.89954	0.00309625	0.00977631	-1.46935
FOXG_15677	870	3.12471	-1.07229	4.08258	0.00231406	0.00791924	-1.1687
FOXG_01243	1056	3.12303	-1.06966	4.05523	0.00241631	0.00817772	-1.20685
FOXG_18712	1933	3.12243	1.50881	6.10601	0.000126496	0.00140072	1.51842
FOXG_05375	1491	3.12223	0.809704	4.43267	0.00134256	0.00545997	-0.675264
FOXG_11222	2116	3.12095	1.63783	5.72434	0.000209425	0.00176049	1.05596
FOXG_20739	5784	3.11528	2.88519	7.55675	2.20353e-05	0.000670531	3.21077
FOXG_12174	610	3.11523	-0.278368	3.75327	0.00391946	0.0116177	-1.63799
FOXG_11639	951	3.11507	0.896051	4.82267	0.00074708	0.00374572	-0.134043
FOXG_22337	825	3.11199	-0.705145	4.12536	0.00216318	0.00758522	-1.10767
FOXG_11674	1822	3.10833	0.341285	4.52064	0.00117407	0.00498714	-0.552386
FOXG_13333	827	3.1019	0.879533	4.88295	0.000683694	0.0035713	-0.0523743
FOXG_16489	2877	3.09616	2.91216	6.60874	6.70546e-05	0.00106183	2.13856
FOXG_03971	1518	3.09571	0.739178	4.09784	0.00225901	0.00779214	-1.15827
FOXG_00856	1369	3.08772	2.02659	5.91972	0.000161389	0.00155616	1.30441
FOXG_01826	672	3.08686	9.60571	7.31357	2.90267e-05	0.000766703	2.74132
FOXG_06031	3261	3.08594	-0.711232	3.55556	0.00541216	0.0146645	-1.92548
FOXG_01194	2659	3.08056	-0.741544	3.58295	0.00517413	0.014204	-1.88487
FOXG_12073	1042	3.07557	0.285601	4.51494	0.00118428	0.0050121	-0.560425
FOXG_21051	2235	3.07181	0.288244	4.62594	0.00100138	0.00448599	-0.409341
FOXG_15971	1557	3.07001	0.86052	5.57705	0.000255764	0.0019586	0.843176
FOXG_05481	1455	3.06908	0.50034	4.9311	0.000637196	0.00341643	0.00328217
FOXG_14435	3636	3.06821	-0.301252	4.03722	0.0024862	0.00833835	-1.2305
FOXG_05721	2501	3.06705	0.0344575	4.50385	0.0012044	0.00506843	-0.581499
FOXG_11604	831	3.06333	0.671443	5.45707	0.000301664	0.00214734	0.683545
FOXG_20524	558	3.06277	0.50184	4.54131	0.00113782	0.00489307	-0.521871
FOXG_12298	2504	3.06175	2.08118	6.37139	9.01168e-05	0.00118779	1.85621
FOXG_22073	764	3.06059	2.91802	5.6603	0.000228353	0.00184796	0.934087
FOXG_08430	1659	3.06053	7.06825	8.7923	5.97351e-06	0.000386606	4.41918
FOXG_04104	1464	3.05754	0.0671073	4.01084	0.00259249	0.00858143	-1.2684
FOXG_15269	1754	3.05609	0.0640066	4.17588	0.00199825	0.00720574	-1.03399
FOXG_00466	1358	3.05378	6.89802	11.8088	4.21003e-07	0.000125182	7.09177
FOXG_01446	3220	3.05361	6.3155	8.38627	9.02276e-06	0.000455735	4.0161
FOXG_02220	3819	3.05199	2.54658	7.89865	1.51207e-05	0.00057519	3.54882
FOXG_12705	2037	3.04765	-1.12049	4.03326	0.00250187	0.00837588	-1.23787
FOXG_19774	1380	3.04752	-0.740256	3.69571	0.00430355	0.0124456	-1.71999
FOXG_12788	1188	3.04321	-0.497874	3.70057	0.00426966	0.0123807	-1.71386
FOXG_10583	2385	3.03942	-1.12546	3.69883	0.00428177	0.0123995	-1.7141
FOXG_01281	2377	3.03706	4.36859	6.50666	7.60783e-05	0.00110511	1.93788
FOXG_08131	1548	3.03702	1.66303	6.68187	6.13044e-05	0.00101754	2.19468
FOXG_01268	1449	3.03442	2.39888	6.71911	5.85834e-05	0.000997686	2.27079
FOXG_04792	2712	3.0323	-1.13063	4.23685	0.0018167	0.00672349	-0.956483
FOXG_19841	396	3.03219	3.39185	4.28545	0.00168448	0.00637427	-1.12135
FOXG_17851	843	3.03186	1.78388	5.85988	0.000174699	0.00161036	1.22832
FOXG_18427	2415	3.03038	1.87981	6.23976	0.000106502	0.00129084	1.69507
FOXG_08027	3861	3.02952	5.23223	12.0252	3.56272e-07	0.000112355	7.2282
FOXG_04795	1609	3.02942	0.0221152	4.45629	0.00129494	0.00533178	-0.646104
FOXG_11404	2849	3.02454	2.73438	7.70444	1.86986e-05	0.000631297	3.36186
FOXG_12458	3519	3.02433	-0.344077	3.69973	0.00427545	0.0123906	-1.71563
FOXG_14510	845	3.02296	0.298659	3.58497	0.005157	0.0141756	-1.90233
FOXG_02425	1494	3.019	0.012777	4.62616	0.00100105	0.00448599	-0.417629
FOXG_08802	1079	3.01858	-0.769133	3.77009	0.00381414	0.0114161	-1.612
FOXG_22709	2002	3.01747	0.611424	4.66623	0.000942643	0.00430762	-0.349067
FOXG_09985	3012	3.01607	3.90236	9.62536	2.68267e-06	0.00028782	5.25446
FOXG_22888	2593	3.01327	2.19578	5.75591	0.000200719	0.00172137	1.09371
FOXG_22206	1334	3.00986	3.31693	6.34157	9.35741e-05	0.00120863	1.79277
FOXG_04005	2437	3.00923	1.00871	3.99377	0.00266377	0.00874784	-1.32947
FOXG_04264	1436	3.00907	-1.14674	3.9066	0.00306143	0.00969577	-1.41636
FOXG_15446	2372	3.00788	1.70514	5.86131	0.000174368	0.00160873	1.22911
FOXG_06707	3483	3.006	-1.13063	3.96942	0.00276905	0.00900268	-1.32753
FOXG_19820	417	3.00452	1.15771	4.99284	0.000582458	0.00323633	0.0968735
FOXG_01432	2811	2.9981	2.43356	7.0503	3.94128e-05	0.000856304	2.64711
FOXG_13019	687	2.99743	0.0273652	3.19732	0.0098121	0.023028	-2.47608
FOXG_06819	1297	2.99459	0.615076	2.81328	0.0187664	0.0379595	-3.12618
FOXG_18734	1000	2.98995	0.0011275	4.25877	0.00175575	0.00655385	-0.918095
FOXG_04075	3192	2.98925	1.14064	4.94311	0.000626133	0.00338327	0.0293008
FOXG_18975	1056	2.98902	0.316825	3.06503	0.0122563	0.0273423	-2.69876
FOXG_03921	2905	2.98753	0.603596	4.66677	0.000941876	0.00430672	-0.348337
FOXG_17787	342	2.98689	3.38994	9.01173	4.81008e-06	0.000346419	4.67812
FOXG_22282	477	2.98636	-0.532761	3.0466	0.0126433	0.0279954	-2.68985
FOXG_16505	573	2.9862	1.92122	6.21213	0.000110334	0.0013183	1.6631
FOXG_12955	2665	2.98289	-0.782214	3.53776	0.00557285	0.0149341	-1.95095
FOXG_20276	150	2.98065	3.02558	7.30384	2.93527e-05	0.000770528	2.93863
FOXG_14752	1905	2.98039	3.52687	6.67306	6.19682e-05	0.00102528	2.19126
FOXG_04667	1775	2.97955	1.19166	4.85755	0.000709682	0.00365762	-0.0881345
FOXG_08610	3784	2.9771	2.20089	7.1073	3.68623e-05	0.000834176	2.70019
FOXG_19066	498	2.97569	-0.0253934	4.07856	0.00232879	0.00795394	-1.17164
FOXG_17555	1533	2.97551	-1.15951	3.94531	0.00287764	0.00926595	-1.36164
FOXG_02048	3132	2.97405	2.83144	7.41508	2.58522e-05	0.000732708	3.05911
FOXG_04122	2115	2.96547	3.14399	6.78618	5.40072e-05	0.000964419	2.3427
FOXG_19675	1799	2.96529	3.89923	6.75891	5.58194e-05	0.000975847	2.27652
FOXG_20371	2335	2.96515	-0.772528	3.02873	0.0130304	0.0286032	-2.71356
FOXG_18771	454	2.96388	1.28372	4.13073	0.00214497	0.00754146	-1.14228
FOXG_10672	1032	2.96305	0.955593	4.43693	0.00133384	0.00544071	-0.674407
FOXG_01515	2049	2.96294	-0.811532	3.51132	0.0058208	0.0154258	-1.98962
FOXG_03688	3099	2.96014	2.24739	6.11262	0.000125418	0.00140046	1.5437
FOXG_13155	1594	2.95861	1.46382	5.51754	0.000277514	0.00204105	0.791097
FOXG_06952	969	2.95356	4.72896	10.2902	1.47392e-06	0.000230575	5.85281
FOXG_04658	1054	2.95247	1.21268	4.70352	0.000891528	0.00416512	-0.303665
FOXG_10157	1792	2.9522	-0.377719	4.5087	0.00119555	0.00504752	-0.583163
FOXG_05974	2847	2.9506	3.19316	6.72204	5.83753e-05	0.000995921	2.2638
FOXG_05945	2648	2.94554	-0.031061	4.57116	0.00108757	0.00474764	-0.491572
FOXG_07982	2604	2.94371	5.41778	8.48127	8.18152e-06	0.000447216	4.14456
FOXG_07146	2105	2.94352	2.41176	4.68807	0.000912336	0.00420677	-0.400519
FOXG_12211	1511	2.94286	1.26069	4.95818	0.000612536	0.00334701	0.04881
FOXG_09837	1529	2.94274	-0.378351	4.11537	0.00219745	0.00767155	-1.12081
FOXG_01270	1422	2.94138	0.249231	3.7817	0.00374314	0.0112746	-1.60769
FOXG_18459	3498	2.93929	2.60943	7.63858	2.01133e-05	0.000642981	3.28966
FOXG_06272	1429	2.93711	1.55205	5.83277	0.000181114	0.00162252	1.19161
FOXG_12304	1524	2.93648	2.18337	5.83889	0.000179642	0.00161936	1.19942
FOXG_19142	1298	2.93551	-0.0261364	3.77407	0.00378964	0.0113657	-1.61108
FOXG_20421	770	2.9283	-0.823433	3.86249	0.00328599	0.0102471	-1.47907
FOXG_00132	4339	2.92718	5.69968	9.82825	2.22662e-06	0.000263323	5.4454
FOXG_08750	441	2.92619	2.71767	6.50678	7.60669e-05	0.00110511	2.01853
FOXG_22774	1748	2.92618	-1.16422	3.1963	0.00982884	0.0230536	-2.45533
FOXG_01986	2796	2.92512	3.57683	6.73267	5.76256e-05	0.000992897	2.25848
FOXG_18196	842	2.92508	-0.23971	3.39271	0.00708234	0.0178941	-2.17132
FOXG_12259	1437	2.9232	-0.0241684	4.44957	0.00130831	0.00536681	-0.655619
FOXG_10022	1990	2.92228	0.820047	5.18439	0.000442321	0.00269492	0.347821
FOXG_03559	1158	2.91931	-0.409426	4.266	0.00173615	0.00650164	-0.912142
FOXG_07748	2258	2.91805	0.991289	5.54293	0.000268	0.00200509	0.812022
FOXG_20531	1557	2.91636	-0.816722	3.5402	0.0055505	0.0149143	-1.94699
FOXG_10203	1738	2.9149	-0.39946	3.88484	0.00317012	0.0099562	-1.44743
FOXG_15514	1710	2.91382	2.72192	5.77765	0.000194952	0.00169216	1.09796
FOXG_05523	980	2.91357	0.778191	4.22409	0.00185319	0.00682695	-0.976909
FOXG_19600	752	2.91024	0.216709	4.68636	0.000914679	0.00421198	-0.328588
FOXG_07137	1194	2.90897	0.102359	2.73742	0.0213465	0.0420824	-3.1903
FOXG_17855	234	2.90455	3.44014	8.73337	6.33603e-06	0.000397736	4.42009
FOXG_21736	504	2.90256	0.19383	3.99238	0.00266967	0.00876168	-1.29816
FOXG_20538	270	2.90038	-1.21049	3.66762	0.00450507	0.0128787	-1.75885
FOXG_13395	1702	2.90019	0.0934332	3.00203	0.0136314	0.0296038	-2.78188
FOXG_17793	1286	2.89929	0.782579	4.21375	0.00188335	0.00690384	-0.992012
FOXG_17828	384	2.89869	0.669932	4.56814	0.00109254	0.00476335	-0.484469
FOXG_11331	999	2.897	-0.84571	3.48416	0.00608746	0.0159207	-2.02933
FOXG_05524	429	2.8946	-0.0670627	4.04466	0.00245706	0.00826791	-1.21984
FOXG_12121	1850	2.89287	1.80819	5.76439	0.000198447	0.00170822	1.10836
FOXG_11075	171	2.89201	0.748129	5.18873	0.0004396	0.00268422	0.351469
FOXG_01267	2315	2.88865	4.19709	6.08111	0.000130648	0.0014163	1.39382
FOXG_18781	237	2.88683	0.799938	5.25967	0.000397553	0.00252739	0.445106
FOXG_00797	2735	2.88384	-0.841648	3.57045	0.00528139	0.0143959	-1.90227
FOXG_06868	876	2.88167	1.79827	6.39556	8.74169e-05	0.00117505	1.87899
FOXG_00401	1325	2.88132	-0.0523853	3.18254	0.0100584	0.023437	-2.4971
FOXG_17151	874	2.88004	-0.407503	3.64635	0.00466415	0.0131909	-1.79328
FOXG_21504	222	2.87911	1.81014	5.49581	0.000285943	0.00207495	0.760494
FOXG_14471	1182	2.87857	0.532349	4.37187	0.0014739	0.005819	-0.759181
FOXG_12893	1625	2.8783	1.6742	4.47839	0.00125201	0.00520563	-0.651805
FOXG_16679	2689	2.87643	-0.847492	3.73703	0.00402404	0.01184	-1.65944
FOXG_13137	1255	2.87514	1.15678	5.41911	0.000317972	0.00221715	0.660316
FOXG_10213	1260	2.87506	1.22118	4.68642	0.000914597	0.00421198	-0.328609
FOXG_20418	1805	2.87448	1.70932	5.87553	0.000171108	0.00159325	1.24776
FOXG_15624	1262	2.87312	2.15696	5.63688	0.000235729	0.00187844	0.937658
FOXG_00935	5430	2.87232	0.178294	3.82746	0.00347655	0.010679	-1.53936
FOXG_09452	2038	2.87029	0.85457	4.48347	0.00124235	0.00517926	-0.607334
FOXG_17794	1374	2.86945	1.73923	4.44194	0.00132366	0.00541697	-0.708855
FOXG_21122	2298	2.86568	1.88627	4.69601	0.000901579	0.00418685	-0.347367
FOXG_05448	1815	2.86454	1.48889	4.90137	0.000665495	0.0035148	-0.0370088
FOXG_07650	1420	2.86376	0.373254	4.2917	0.00166823	0.00633625	-0.871238
FOXG_05433	2069	2.86302	1.40489	5.88508	0.000168955	0.00158407	1.25312
FOXG_03821	1503	2.86177	1.44894	4.90627	0.000660736	0.00350652	-0.0278533
FOXG_04414	1506	2.86065	-0.869853	3.46594	0.00627343	0.0162674	-2.05597
FOXG_14563	1993	2.85937	-1.21049	3.26188	0.00880698	0.0212015	-2.35631
FOXG_06154	1720	2.85913	2.66482	5.81815	0.000184676	0.00163987	1.15303
FOXG_18181	282	2.85644	-0.869434	3.47062	0.00622515	0.016172	-2.04905
FOXG_13312	2007	2.85502	3.22281	7.20874	3.2755e-05	0.000796196	2.82914
FOXG_22162	258	2.85501	-0.212686	2.78183	0.0197956	0.0395797	-3.1029
FOXG_04421	1946	2.85484	2.55938	6.35184	9.23681e-05	0.00120009	1.83319
FOXG_21474	695	2.85452	0.176104	3.92649	0.00296554	0.00946407	-1.394
FOXG_12994	1545	2.8539	1.06776	4.72944	0.000857751	0.0040585	-0.265464
FOXG_20155	994	2.85375	-0.423263	3.79776	0.00364723	0.0110629	-1.57274
FOXG_01329	988	2.8537	-1.21049	3.23461	0.00921796	0.0219472	-2.39705
FOXG_01163	2416	2.85264	3.72351	8.70403	6.52534e-06	0.000400018	4.39843
FOXG_21274	1121	2.85162	-0.616921	3.48197	0.00610957	0.0159554	-2.03419
FOXG_11039	1738	2.8513	1.54638	5.15445	0.000461606	0.00275929	0.309355
FOXG_18206	1201	2.84841	3.3926	8.88722	5.43635e-06	0.00037316	4.56556
FOXG_08579	6814	2.84835	4.41191	9.18377	4.07074e-06	0.000325878	4.86099
FOXG_01007	1074	2.84393	4.77736	9.83772	2.2075e-06	0.000263323	5.46064
FOXG_17953	933	2.84042	3.62282	7.80078	1.68205e-05	0.00060553	3.47514
FOXG_18332	444	2.83728	0.963462	4.00732	0.002607	0.00861304	-1.30953
FOXG_17702	432	2.83716	0.520629	4.97835	0.000594835	0.0032771	0.0704445
FOXG_18905	1378	2.83618	0.770127	4.87779	0.000688891	0.00359183	-0.0591616
FOXG_08095	282	2.83554	0.142398	4.25476	0.00176674	0.0065854	-0.922479
FOXG_08388	4334	2.83333	2.3967	6.17676	0.000115458	0.00134238	1.6206
FOXG_03798	1239	2.82869	-0.449419	4.16375	0.00203661	0.00727427	-1.05372
FOXG_00858	2189	2.82795	2.64979	7.45089	2.48238e-05	0.000723219	3.09472
FOXG_06511	2327	2.82527	-0.458825	3.12473	0.0110841	0.0252247	-2.57139
FOXG_19562	1111	2.82105	0.444894	4.01199	0.00258774	0.00857406	-1.27837
FOXG_00765	778	2.81987	5.4182	8.43781	8.55525e-06	0.000451952	4.09675
FOXG_18314	3024	2.81885	1.25892	4.90714	0.000659902	0.00350388	-0.0228443
FOXG_14615	1868	2.81498	2.27797	5.88578	0.000168799	0.00158407	1.25606
FOXG_16425	1715	2.81407	1.89553	4.36154	0.00149753	0.00589218	-0.84348
FOXG_01879	1825	2.81392	1.53366	5.32112	0.000364601	0.00240304	0.533623
FOXG_02040	1039	2.81367	1.19258	5.23484	0.000411758	0.00258454	0.420768
FOXG_20337	1713	2.81236	-0.111623	3.22266	0.0094042	0.0223039	-2.43479
FOXG_15410	3458	2.81123	5.38196	9.6066	2.72973e-06	0.000289881	5.24603
FOXG_20084	3068	2.80906	0.824529	4.46245	0.00128282	0.00529565	-0.637105
FOXG_21990	1287	2.80903	0.821949	3.85613	0.00331973	0.010316	-1.53112
FOXG_11554	1346	2.80665	-0.900837	3.59241	0.00509454	0.0140783	-1.86954
FOXG_15447	1080	2.80652	-0.470852	3.37858	0.00725054	0.0182306	-2.18907
FOXG_18493	1422	2.80614	0.288479	3.9356	0.00292263	0.0093591	-1.38551
FOXG_09672	1636	2.80512	0.761887	4.2923	0.00166669	0.0063332	-0.879352
FOXG_14071	735	2.8017	-1.26561	3.62385	0.0048389	0.0135519	-1.82202
FOXG_12984	1070	2.79919	-0.111732	4.24595	0.00179114	0.00665489	-0.936388
FOXG_01280	2391	2.79881	1.85151	5.34925	0.000350508	0.00234368	0.564122
FOXG_21628	1498	2.79314	1.97287	4.37363	0.00146992	0.00580768	-0.834899
FOXG_11634	746	2.79205	0.303552	3.74446	0.00397586	0.0117414	-1.6694
FOXG_05722	3376	2.79067	2.39587	6.87671	4.84336e-05	0.00092428	2.45349
FOXG_02269	3054	2.78871	-0.0853704	2.80745	0.0189529	0.0382253	-3.07699
FOXG_22741	9729	2.78687	0.711222	4.24133	0.00180406	0.00669182	-0.951317
FOXG_07153	1338	2.78423	-0.464553	3.57055	0.00528055	0.0143959	-1.90418
FOXG_11433	1456	2.78278	2.46786	5.62025	0.000241125	0.00189566	0.901021
FOXG_07054	1854	2.78229	1.92044	6.45781	8.08547e-05	0.00113673	1.95802
FOXG_04901	2509	2.78202	1.05305	4.8319	0.000736984	0.00373187	-0.123282
FOXG_08478	2238	2.77839	0.911664	4.37541	0.00146591	0.00579623	-0.765136
FOXG_16155	4787	2.77791	1.45273	5.36485	0.000342943	0.00231453	0.592008
FOXG_22841	2056	2.77519	0.599199	4.14037	0.00211274	0.00745078	-1.0948
FOXG_03201	3288	2.77327	1.60487	5.37778	0.00033681	0.00228351	0.6075
FOXG_12804	1911	2.77272	2.75077	6.23787	0.00010676	0.00129191	1.68431
FOXG_01919	1536	2.77149	1.83013	5.18234	0.000443615	0.00269982	0.338159
FOXG_18209	1362	2.77034	-0.663186	3.38024	0.00723055	0.018192	-2.18477
FOXG_18777	2782	2.76939	2.51143	6.45483	8.1156e-05	0.00113673	1.95856
FOXG_16634	958	2.76898	-0.137825	4.26285	0.00174467	0.00652652	-0.91302
FOXG_12302	2149	2.76852	4.71489	8.40003	8.8953e-06	0.000455735	4.08048
FOXG_20079	1648	2.76776	3.6992	6.98697	4.24727e-05	0.00087701	2.55432
FOXG_09892	1683	2.76695	1.28842	4.79878	0.000773902	0.00382613	-0.174638
FOXG_02968	1446	2.76584	3.30389	6.08826	0.000129441	0.00140762	1.46324
FOXG_02858	1727	2.76534	-0.494911	4.21782	0.00187141	0.00687688	-0.979195
FOXG_20047	457	2.76381	0.0967447	4.21453	0.00188106	0.0069003	-0.979295
FOXG_02835	1632	2.76209	-1.25894	2.87149	0.0170018	0.0350928	-2.94236
FOXG_19238	2902	2.75959	2.34614	7.04301	3.97522e-05	0.00085637	2.6399
FOXG_02305	2577	2.75937	2.14034	5.28855	0.000381685	0.00246094	0.467529
FOXG_10670	3346	2.75905	1.34189	5.53362	0.000271447	0.00201351	0.81144
FOXG_07000	2470	2.75817	2.11532	6.00553	0.000144176	0.00147366	1.41034
FOXG_05397	2903	2.75761	0.237606	4.57417	0.00108263	0.00473435	-0.478029
FOXG_16234	702	2.75645	1.50484	4.95767	0.00061299	0.00334701	0.0398506
FOXG_19174	1542	2.75644	-0.134616	4.05233	0.00242739	0.00820456	-1.20886
FOXG_06206	8802	2.75618	2.9572	8.0399	1.29883e-05	0.00054597	3.7221
FOXG_19597	2311	2.75434	4.29166	6.04303	0.000137284	0.00145048	1.33315
FOXG_08675	1657	2.75271	2.59287	7.35335	2.77349e-05	0.000754235	2.98863
FOXG_04034	2034	2.74835	-0.35869	2.86646	0.0171474	0.0353373	-2.96658
FOXG_01526	1493	2.74831	2.42996	7.27374	3.03861e-05	0.00077424	2.89704
FOXG_07183	867	2.74824	2.37592	4.74279	0.000840887	0.00403091	-0.323015
FOXG_16477	2561	2.746	-0.384907	2.73945	0.0212729	0.0419692	-3.15953
FOXG_10719	3942	2.74147	0.930845	4.73936	0.000845189	0.00403728	-0.249649
FOXG_05771	2000	2.7406	2.83207	6.72379	5.8251e-05	0.000995432	2.27427
FOXG_08712	2154	2.7389	3.25541	6.49261	7.74198e-05	0.00111435	1.97734
FOXG_18762	906	2.73817	-0.151594	4.18026	0.00198458	0.00716889	-1.02828
FOXG_21269	432	2.73802	0.242401	3.58213	0.00518117	0.0142195	-1.91077
FOXG_15296	11808	2.73561	-1.27716	2.91266	0.015856	0.0332555	-2.87963
FOXG_19641	1462	2.73507	1.20899	5.54972	0.000265515	0.00199432	0.830053
FOXG_17267	600	2.73499	-0.94422	3.40344	0.00695737	0.0176598	-2.14755
FOXG_09753	1121	2.73184	2.67375	6.88375	4.80271e-05	0.000920449	2.46356
FOXG_18120	126	2.72997	-0.156079	3.84668	0.00337062	0.0104306	-1.50433
FOXG_10452	2122	2.72878	-0.15103	3.81851	0.0035271	0.0107707	-1.54531
FOXG_14084	789	2.72789	1.908	5.56784	0.000259006	0.00196962	0.852331
FOXG_00051	2202	2.72723	3.78546	9.03852	4.68588e-06	0.000345858	4.7202
FOXG_21059	561	2.72529	1.28058	4.73864	0.000846096	0.00403728	-0.259161
FOXG_03197	1305	2.7242	2.19832	5.97944	0.000149189	0.00150285	1.37597
FOXG_14999	1726	2.72414	-0.156822	4.02313	0.00254237	0.0084667	-1.25042
FOXG_01501	5925	2.72352	1.08107	4.1947	0.00194024	0.00706069	-1.03992
FOXG_06183	551	2.72251	-0.515529	4.09208	0.00227961	0.00784002	-1.15401
FOXG_12897	1420	2.72027	1.13752	4.95797	0.000612723	0.00334701	0.0483852
FOXG_19813	1304	2.71981	1.03471	4.36317	0.00149379	0.00587969	-0.787966
FOXG_00722	3027	2.71892	3.02411	7.42196	2.5651e-05	0.000732708	3.06886
FOXG_18157	1003	2.71561	1.88506	6.29076	9.97997e-05	0.00124684	1.75973
FOXG_19905	1244	2.7148	1.45978	5.46968	0.000296447	0.00212531	0.729322
FOXG_12341	3211	2.71466	0.673025	3.4103	0.0068787	0.0174943	-2.20442
FOXG_03863	2330	2.71402	2.83905	5.739	0.000205332	0.00173731	1.03306
FOXG_20374	2138	2.71125	0.627371	4.33442	0.00156152	0.00606143	-0.816265
FOXG_18273	1362	2.70932	-0.168258	4.15486	0.00206521	0.00733161	-1.06397
FOXG_03855	5042	2.70834	-0.153859	4.28526	0.00168498	0.00637427	-0.88203
FOXG_13913	2179	2.70791	2.93228	6.14156	0.000120815	0.00137262	1.55197
FOXG_18899	1463	2.70664	0.452528	3.80373	0.00361221	0.0109726	-1.58933
FOXG_01294	948	2.70664	2.73574	6.48331	7.83225e-05	0.00111505	1.98707
FOXG_11369	1457	2.70648	2.42812	5.61384	0.000243238	0.00190186	0.890811
FOXG_22514	1886	2.70455	2.9211	6.86606	4.90555e-05	0.000926064	2.439
FOXG_08769	1277	2.70448	1.0056	4.75385	0.000827187	0.00398694	-0.231395
FOXG_05867	2259	2.70428	2.61308	7.13932	3.55085e-05	0.000826706	2.75391
FOXG_04517	1475	2.70349	0.434448	3.72712	0.00408932	0.0119847	-1.70271
FOXG_01151	2002	2.70107	3.94542	8.69032	6.61596e-06	0.000402645	4.3863
FOXG_04141	1086	2.69906	1.2538	5.06291	0.00052635	0.00300974	0.189879
FOXG_04279	1701	2.69854	1.1168	4.97146	0.000600819	0.003301	0.0668867
FOXG_18014	1371	2.6948	-0.955856	3.00495	0.0135643	0.0294766	-2.74496
FOXG_05447	2109	2.69396	3.90854	8.39169	8.97233e-06	0.000455735	4.0879
FOXG_18641	1231	2.69244	1.72044	5.47604	0.000293856	0.00211637	0.73472
FOXG_06371	1291	2.69027	4.0638	8.10553	1.21109e-05	0.000523736	3.78929
FOXG_19787	1234	2.69005	0.446586	4.04326	0.00246252	0.00828028	-1.23356
FOXG_07182	744	2.68843	1.25263	4.74065	0.000843563	0.00403454	-0.256094
FOXG_03502	1860	2.68833	-0.537735	4.09918	0.00225424	0.00778106	-1.14421
FOXG_13843	432	2.68822	1.4968	4.69265	0.00090612	0.00419857	-0.335661
FOXG_07766	637	2.6879	1.63189	5.18933	0.000439227	0.00268422	0.352398
FOXG_01554	2304	2.6855	1.37248	4.13015	0.00214695	0.00754587	-1.15802
FOXG_15287	1736	2.68508	0.249556	3.25356	0.00893024	0.0214042	-2.41635
FOXG_19853	1174	2.6836	0.27293	3.73493	0.00403777	0.0118771	-1.68325
FOXG_01361	4527	2.68345	3.64213	7.72287	1.83224e-05	0.00062364	3.38934
FOXG_08776	3251	2.68292	2.30724	6.63712	6.47562e-05	0.0010544	2.17617
FOXG_00553	3723	2.6819	-0.190354	3.70859	0.00421432	0.0122509	-1.70579
FOXG_00221	1458	2.6805	1.24203	4.93581	0.000632838	0.00340359	0.0160822
FOXG_00505	7261	2.67822	0.653941	3.69861	0.00428329	0.0123995	-1.75959
FOXG_10581	2033	2.67765	0.0518546	3.63114	0.00478155	0.0134418	-1.82963
FOXG_10869	2134	2.67738	0.858843	4.48845	0.00123297	0.00514907	-0.602274
FOXG_12320	1578	2.67623	1.29938	4.51719	0.00118023	0.0050051	-0.579219
FOXG_18848	1587	2.6758	0.638915	4.08415	0.00230833	0.00791329	-1.18065
FOXG_19812	246	2.67451	2.70614	6.03758	0.000138262	0.00145311	1.43054
FOXG_15389	2605	2.67363	0.989386	5.0458	0.000539492	0.00305967	0.168459
FOXG_18182	366	2.67359	0.22031	4.04005	0.00247506	0.00830912	-1.23211
FOXG_20051	1598	2.67149	0.421105	4.64586	0.000971868	0.00439558	-0.377112
FOXG_11210	1198	2.66954	1.10515	3.60005	0.00503111	0.0139549	-1.94805
FOXG_05592	1278	2.66911	-0.975872	3.05282	0.0125114	0.0277684	-2.67215
FOXG_18514	3776	2.66821	3.60495	7.1427	3.53686e-05	0.000826706	2.73889
FOXG_07788	3691	2.66793	3.60328	8.38178	9.06479e-06	0.000455735	4.07915
FOXG_07376	845	2.66532	-0.562992	2.7282	0.0216836	0.0426106	-3.17137
FOXG_10170	2229	2.6639	2.95706	6.85723	4.9578e-05	0.000931333	2.42709
FOXG_09622	1133	2.66283	-0.719637	3.01517	0.0133322	0.0291244	-2.73302
FOXG_17938	2766	2.66183	2.54209	5.53482	0.000271	0.00201162	0.778787
FOXG_10930	2556	2.66142	1.30451	5.03435	0.00054849	0.00310056	0.149759
FOXG_19485	411	2.66104	6.75677	4.70539	0.000889055	0.00415651	-0.771003
FOXG_15411	3316	2.66083	0.0447001	3.35628	0.00752433	0.0187738	-2.24505
FOXG_18965	864	2.65839	-0.225562	3.20011	0.00976629	0.0229534	-2.46669
FOXG_01188	1338	2.65532	1.43383	4.62568	0.00100177	0.00448599	-0.43002
FOXG_10994	1482	2.65402	1.91018	5.99965	0.000145289	0.0014791	1.40428
FOXG_04908	1432	2.65357	-0.566349	2.89328	0.0163855	0.0341268	-2.9202
FOXG_17759	1521	2.64725	0.165498	4.3234	0.00158833	0.00612666	-0.825914
FOXG_06418	1639	2.6469	-0.561794	4.03161	0.0025084	0.00838848	-1.23905
FOXG_06157	2238	2.64517	0.466236	3.74225	0.00399009	0.0117634	-1.68535
FOXG_14890	1784	2.6446	2.14853	5.89535	0.000166673	0.00157688	1.26933
FOXG_03433	2905	2.64159	0.96373	4.8918	0.00067489	0.00354656	-0.0405809
FOXG_00740	1139	2.64159	2.28138	5.91831	0.000161689	0.00155616	1.29535
FOXG_02781	1062	2.64098	0.627165	3.93538	0.00292365	0.0093591	-1.40142
FOXG_00128	2945	2.638	3.8584	8.62816	7.04427e-06	0.000416533	4.32507
FOXG_20834	2874	2.63791	1.98916	5.74873	0.000202664	0.00172529	1.08468
FOXG_13174	1414	2.63774	-0.547159	2.67852	0.0235933	0.0456471	-3.24736
FOXG_13607	4617	2.6369	-0.204709	3.70367	0.00424815	0.0123321	-1.71288
FOXG_02552	1902	2.63438	-0.567937	2.79948	0.0192113	0.0386362	-3.06282
FOXG_20439	1035	2.63223	1.63065	4.7245	0.000864084	0.00407699	-0.297642
FOXG_03762	1515	2.63077	-0.220743	3.96061	0.00280825	0.00909885	-1.33969
FOXG_08902	782	2.63072	0.244244	3.1371	0.010856	0.0248631	-2.59663
FOXG_07622	2710	2.62898	2.00654	6.11021	0.00012581	0.00140072	1.54125
FOXG_02755	2324	2.6275	1.74415	5.11466	0.000488635	0.00286492	0.245905
FOXG_07562	510	2.62742	0.0467813	4.1597	0.00204959	0.00729732	-1.05704
FOXG_13917	3291	2.62692	5.07408	10.6832	1.05031e-06	0.000210204	6.18892
FOXG_20077	925	2.6267	0.723922	3.77514	0.00378306	0.0113557	-1.65135
FOXG_01200	1444	2.62627	-0.981132	3.00713	0.0135143	0.0293908	-2.74101
FOXG_18697	766	2.62627	-0.981132	2.87767	0.0168247	0.0348179	-2.93691
FOXG_18002	2765	2.62498	3.6794	6.5824	6.92667e-05	0.00106636	2.06269
FOXG_08994	1750	2.62419	0.237791	4.10487	0.00223409	0.00773349	-1.13825
FOXG_13402	1393	2.62407	-0.589241	3.42728	0.00668789	0.0170947	-2.11477
FOXG_10182	2182	2.62217	2.69306	6.17425	0.000115831	0.00134238	1.60347
FOXG_11630	1512	2.61896	-0.223813	3.28962	0.00840821	0.0204462	-2.33094
FOXG_21249	132	2.6176	-0.237974	3.12215	0.0111324	0.0253013	-2.58512
FOXG_01845	4647	2.6173	0.819788	4.79475	0.000778531	0.00383924	-0.172552
FOXG_01260	1149	2.6172	-0.59794	3.3573	0.00751157	0.0187555	-2.21889
FOXG_19569	1550	2.61524	4.18105	6.77651	5.46426e-05	0.000967118	2.27262
FOXG_18153	300	2.61475	0.0209341	3.59656	0.00506003	0.0140127	-1.88099
FOXG_13942	2586	2.61322	2.68396	5.99816	0.000145574	0.00147948	1.37947
FOXG_05264	2199	2.61219	2.55427	5.02329	0.000557321	0.00313516	0.0590677
FOXG_05927	2767	2.61157	3.44919	5.64811	0.000232161	0.00186283	0.859446
FOXG_10114	384	2.60961	0.169451	3.22732	0.00933107	0.0221621	-2.45193
FOXG_05499	2863	2.6091	1.06029	4.39942	0.00141278	0.00566024	-0.738567
FOXG_09669	1647	2.60805	0.0277223	3.6043	0.00499625	0.0138953	-1.86948
FOXG_01116	1609	2.60758	2.85321	6.88719	4.78297e-05	0.000919682	2.46414
FOXG_10005	1706	2.60714	1.27135	5.21423	0.000423959	0.00262784	0.392964
FOXG_17159	2565	2.60675	-0.587021	3.44783	0.00646415	0.016663	-2.08427
FOXG_19827	348	2.60494	4.70536	8.42584	8.66137e-06	0.000452959	4.10502
FOXG_01160	2460	2.60397	1.53012	5.06315	0.000526168	0.00300974	0.182403
FOXG_17914	1148	2.60377	1.69216	5.36139	0.000344605	0.00232123	0.582604
FOXG_07178	1257	2.60375	0.382311	4.02131	0.00254971	0.00848572	-1.26514
FOXG_06545	747	2.60166	-0.590672	3.10324	0.0114922	0.0259438	-2.60102
FOXG_19784	1165	2.60144	0.821807	4.54104	0.00113828	0.00489307	-0.527177
FOXG_04989	1047	2.60112	0.966154	4.82415	0.000745455	0.00374572	-0.133671
FOXG_04428	1301	2.59874	6.12683	6.5954	6.81652e-05	0.00106356	1.92976
FOXG_04326	1134	2.59832	2.64183	4.80941	0.000761841	0.00379172	-0.257099
FOXG_18603	3492	2.59674	3.24143	8.14695	1.15905e-05	0.000518238	3.83891
FOXG_13185	2284	2.59647	-1.031	2.97664	0.0142291	0.0305828	-2.78577
FOXG_12093	2445	2.59558	-0.226373	3.57144	0.00527277	0.0143874	-1.90804
FOXG_19945	2213	2.5955	2.77628	5.16323	0.000455859	0.00273759	0.241257
FOXG_05200	2860	2.59427	3.29804	7.01689	4.09964e-05	0.000861918	2.60277
FOXG_11614	2103	2.59344	1.2422	5.18409	0.00044251	0.00269492	0.352689
FOXG_22751	1874	2.59052	3.29771	7.59848	2.10315e-05	0.000651415	3.25915
FOXG_13101	1551	2.58856	-1.00519	3.01488	0.0133387	0.0291244	-2.72869
FOXG_05149	1461	2.58831	1.89664	6.07064	0.000132438	0.00142975	1.49241
FOXG_09408	1086	2.58806	0.806715	4.93421	0.00063431	0.00340974	0.0178164
FOXG_00392	957	2.58756	1.38398	5.19311	0.00043687	0.00267914	0.362795
FOXG_03794	2139	2.58541	2.12743	6.45927	8.07075e-05	0.00113657	1.96505
FOXG_10499	2290	2.58383	2.78349	7.29821	2.95431e-05	0.000770528	2.93231
FOXG_01839	1083	2.58327	3.31493	7.54608	2.23004e-05	0.000672697	3.20158
FOXG_17886	177	2.58056	-0.246992	3.75183	0.00392864	0.0116373	-1.64192
FOXG_20783	4002	2.5797	4.01355	7.34073	2.81377e-05	0.000756665	2.94899
FOXG_07180	456	2.57882	2.16461	4.42912	0.00134988	0.0054705	-0.775721
FOXG_19147	3050	2.57858	1.48562	5.39668	0.000328051	0.00225223	0.632902
FOXG_00356	3752	2.57761	3.00211	6.16593	0.000117079	0.00134634	1.57487
FOXG_10041	1460	2.57749	7.25176	5.94213	0.000156689	0.001537	1.01988
FOXG_20609	2150	2.57508	-0.215768	3.48449	0.00608416	0.0159207	-2.03779
FOXG_15727	795	2.57501	3.6261	5.13627	0.00047375	0.0028125	0.117644
FOXG_03195	2062	2.57281	2.88255	6.30417	9.81146e-05	0.0012345	1.7569
FOXG_17398	1949	2.57249	-0.774874	2.7628	0.0204457	0.0406531	-3.11441
FOXG_20765	162	2.57236	0.782609	4.7015	0.000894219	0.00416794	-0.301516
FOXG_09114	1942	2.57222	4.018	8.14333	1.1635e-05	0.000518238	3.82872
FOXG_11927	2594	2.57144	-0.599534	3.66628	0.00451489	0.012893	-1.76266
FOXG_15080	1752	2.57052	3.7565	5.92012	0.000161304	0.00155616	1.20154
FOXG_01020	2191	2.56993	1.10856	5.05198	0.000534706	0.00304502	0.175885
FOXG_01846	1513	2.56818	2.65194	6.97316	4.31739e-05	0.000882733	2.5661
FOXG_11581	2254	2.56676	0.0012653	3.85813	0.00330909	0.0102984	-1.49259
FOXG_19039	168	2.56649	0.118019	3.68183	0.00440193	0.0126549	-1.75872
FOXG_03671	1330	2.56188	1.38101	3.63859	0.0047237	0.0133233	-1.91841
FOXG_07938	1281	2.56019	4.62855	8.28454	1.00294e-05	0.000480997	3.95979
FOXG_05873	2295	2.55959	1.03595	4.84985	0.000717759	0.00367968	-0.0999829
FOXG_18922	2084	2.55895	0.356033	4.40674	0.00139699	0.00560898	-0.709715
FOXG_18555	4718	2.55863	1.68504	5.65497	0.00023001	0.00185266	0.96794
FOXG_13800	2776	2.55845	1.60314	5.74484	0.000203726	0.00172934	1.0835
FOXG_18609	333	2.55839	0.960373	4.90316	0.000663755	0.00351442	-0.0253001
FOXG_12020	1533	2.55778	2.04775	5.0973	0.000500953	0.00291415	0.204234
FOXG_04628	1794	2.5568	0.161232	3.28279	0.00850455	0.0206358	-2.36912
FOXG_10934	1259	2.55593	0.733009	3.21194	0.00957462	0.0225948	-2.53382
FOXG_01500	492	2.55576	2.34974	5.3128	0.000368889	0.00241313	0.482884
FOXG_21806	582	2.55375	1.6249	4.79703	0.000775914	0.00382931	-0.19713
FOXG_00952	1946	2.55372	2.06074	5.44919	0.000304974	0.00215909	0.685795
FOXG_19828	117	2.5533	3.42553	6.9744	4.31106e-05	0.000882733	2.54728
FOXG_19055	2691	2.55187	5.19242	10.5344	1.19254e-06	0.00022162	6.0657
FOXG_02445	4282	2.55027	0.180491	3.53147	0.00563084	0.0150488	-1.98875
FOXG_08448	831	2.55023	-0.253164	3.84081	0.0034026	0.0105056	-1.51229
FOXG_04880	1148	2.55017	-0.264835	2.98912	0.013932	0.0300623	-2.78768
FOXG_04253	1103	2.54875	2.93828	5.54506	0.000267216	0.0020021	0.758549
FOXG_19040	4372	2.5475	3.4476	8.19962	1.09637e-05	0.000509372	3.89396
FOXG_14455	1362	2.54733	-0.498847	2.65808	0.0244277	0.0469854	-3.27974
FOXG_16398	1008	2.54674	3.04331	6.21102	0.00011049	0.00131866	1.62949
FOXG_01245	2440	2.54619	-0.616921	3.7511	0.00393327	0.0116388	-1.63937
FOXG_10867	1461	2.54466	5.85417	8.05813	1.27378e-05	0.000543288	3.67039
FOXG_07647	3170	2.54415	3.16549	7.80864	1.66766e-05	0.000602615	3.48629
FOXG_12907	1617	2.54206	2.5778	6.81409	5.22181e-05	0.000950059	2.38265
FOXG_18675	1624	2.54131	0.934218	4.29927	0.00164879	0.00629918	-0.880832
FOXG_01244	852	2.54109	2.1626	4.16834	0.00202198	0.00725113	-1.17856
FOXG_08609	2211	2.53869	0.656659	4.33048	0.00157105	0.00609081	-0.825273
FOXG_21507	1096	2.53815	1.82489	3.80502	0.00360474	0.0109609	-1.71004
FOXG_13157	2106	2.53771	6.09185	10.3289	1.42488e-06	0.000230575	5.88403
FOXG_19521	1751	2.5372	0.350123	4.2754	0.00171096	0.0064421	-0.896257
FOXG_11907	1279	2.53664	2.57421	5.02807	0.000553484	0.00311975	0.0622853
FOXG_17840	1913	2.53212	5.24386	9.00822	4.82663e-06	0.000346419	4.67556
FOXG_18785	4728	2.53169	0.687221	4.3582	0.00150528	0.00591371	-0.785562
FOXG_05869	1279	2.5309	4.20497	5.64152	0.00023425	0.00187382	0.784485
FOXG_21550	1115	2.52927	1.09445	4.72223	0.000867016	0.00408227	-0.279769
FOXG_20797	797	2.52915	-1.05725	2.97563	0.0142534	0.0306097	-2.78659
FOXG_19317	924	2.52744	-0.809129	2.6432	0.0250532	0.0479634	-3.29456
FOXG_08834	5179	2.52489	-0.269198	3.88048	0.0031924	0.0100129	-1.45481
FOXG_02967	1416	2.52356	0.0902129	4.2129	0.00188585	0.00690814	-0.982092
FOXG_17415	2353	2.52251	1.22216	4.84872	0.000718956	0.00368112	-0.106125
FOXG_10523	876	2.52235	1.9918	5.12485	0.000481557	0.00284586	0.244677
FOXG_13717	1297	2.51825	1.34576	4.86202	0.000705034	0.00364676	-0.0922533
FOXG_03945	12075	2.51772	3.29135	5.75332	0.000201418	0.00172239	1.01074
FOXG_08210	1834	2.51658	2.39751	5.40896	0.00032249	0.00222781	0.612153
FOXG_18468	120	2.51579	1.23725	4.53869	0.00114234	0.00490647	-0.547745
FOXG_08636	1350	2.51543	0.851379	3.77519	0.00378275	0.0113557	-1.66566
FOXG_17244	2263	2.5149	0.944529	4.43375	0.00134036	0.00545312	-0.686382
FOXG_08633	1381	2.51231	-0.841222	2.90201	0.0161448	0.0337592	-2.90127
FOXG_03297	1341	2.51045	2.00343	5.854	0.000176069	0.00161583	1.21842
FOXG_02387	525	2.50889	1.95073	4.81301	0.000757811	0.00377527	-0.196706
FOXG_19978	624	2.50884	1.84975	5.957	0.000153653	0.00152249	1.3509
FOXG_05522	1491	2.50837	1.02517	4.32607	0.0015818	0.00611281	-0.847141
FOXG_10019	949	2.50687	4.3691	8.88464	5.4502e-06	0.00037316	4.57265
FOXG_01558	3352	2.50612	3.15565	7.45433	2.47274e-05	0.000723219	3.10229
FOXG_00012	3728	2.50421	5.16893	8.48097	8.18402e-06	0.000447216	4.14468
FOXG_19212	1288	2.50339	5.12017	9.52119	2.95575e-06	0.000295773	5.16858
FOXG_22624	720	2.50325	-0.283986	3.55225	0.00544163	0.0147132	-1.93581
FOXG_18573	2088	2.50286	0.0867124	4.16935	0.00201879	0.00724718	-1.04416
FOXG_08306	4507	2.50003	3.85519	7.7949	1.6929e-05	0.00060553	3.45992
FOXG_00803	1023	2.49965	-0.303118	3.58895	0.00512353	0.0141284	-1.88111
FOXG_08064	3830	2.49963	4.23607	8.73208	6.34421e-06	0.000397736	4.42438
FOXG_13931	2887	2.49959	4.45952	8.71771	6.43635e-06	0.000400018	4.40618
FOXG_01963	1851	2.49869	0.748698	3.75972	0.00387869	0.0115363	-1.68164
FOXG_20717	1867	2.49835	-0.649014	2.9216	0.015618	0.0328422	-2.8749
FOXG_19629	1481	2.49653	-0.26807	2.67205	0.0238543	0.0460932	-3.27318
FOXG_06402	4031	2.49551	1.84937	4.8069	0.000764677	0.00379675	-0.198371
FOXG_04542	2205	2.49505	3.24876	6.43454	8.32428e-05	0.00115316	1.89872
FOXG_08904	978	2.49324	3.34449	5.26587	0.000394085	0.00251172	0.327458
FOXG_17839	1434	2.49268	1.75921	5.07524	0.00051709	0.00297358	0.187566
FOXG_14802	2635	2.48949	0.919333	4.8761	0.000690603	0.00359717	-0.0622988
FOXG_02178	1450	2.48906	2.92442	7.33153	2.84356e-05	0.000758794	2.96876
FOXG_12018	2194	2.48827	0.297224	3.6684	0.00449934	0.0128675	-1.79091
FOXG_18634	1387	2.48802	0.748614	3.52841	0.00565932	0.0151055	-2.03756
FOXG_20245	1807	2.48677	0.882786	3.91852	0.00300355	0.00955	-1.44837
FOXG_07645	1920	2.48619	-0.641933	2.63969	0.0252028	0.0481877	-3.30312
FOXG_02424	1308	2.48544	7.33203	9.77716	2.33288e-06	0.000266794	5.37061
FOXG_22748	1626	2.48306	0.882107	3.45393	0.00639924	0.0165171	-2.16681
FOXG_02010	4808	2.4824	0.918169	4.93201	0.000636348	0.00341516	0.0142649
FOXG_10973	1452	2.48222	-0.0726816	3.40169	0.00697765	0.0176941	-2.17349
FOXG_02271	1783	2.48117	0.746846	4.19466	0.00194038	0.00706069	-1.0271
FOXG_17826	778	2.47951	2.55439	6.53011	7.38955e-05	0.00109197	2.04585
FOXG_06414	3858	2.47825	5.3666	7.79475	1.69318e-05	0.00060553	3.39722
FOXG_18162	1506	2.47825	3.44882	6.17036	0.000116413	0.00134634	1.55032
FOXG_08270	2207	2.47767	2.60325	6.20304	0.000111626	0.00132159	1.64091
FOXG_12268	2785	2.47641	2.30769	5.56376	0.000260456	0.00197132	0.825862
FOXG_11854	1090	2.47408	0.0706783	4.11072	0.0022136	0.00770466	-1.12813
FOXG_08798	2505	2.47196	1.35357	4.79694	0.000776018	0.00382931	-0.185462
FOXG_11193	2143	2.47082	4.33098	6.62513	6.57166e-05	0.00105705	2.0709
FOXG_17943	1377	2.47039	2.858	6.43268	8.3437e-05	0.00115316	1.91581
FOXG_22495	1286	2.47024	3.62853	4.31333	0.00161329	0.00619766	-1.13269
FOXG_22489	2451	2.46939	1.32151	5.06686	0.000523367	0.00299762	0.191659
FOXG_03364	1400	2.46824	2.65289	6.45604	8.10333e-05	0.00113673	1.95307
FOXG_07846	2722	2.46728	1.71892	5.50064	0.000284048	0.00207134	0.765232
FOXG_09882	1153	2.46701	0.91149	4.84738	0.000720371	0.00368112	-0.101797
FOXG_08115	1749	2.46699	1.29476	4.80308	0.000768998	0.00380912	-0.173416
FOXG_18211	690	2.46681	6.21331	8.43891	8.54558e-06	0.000451952	4.06667
FOXG_22656	981	2.46387	0.0632171	3.76916	0.00381987	0.0114234	-1.62759
FOXG_01828	1684	2.46289	2.48713	6.06565	0.000133299	0.00143306	1.47178
FOXG_09937	2370	2.46224	2.0781	5.97621	0.000149823	0.00150503	1.37205
FOXG_05437	402	2.45982	1.31437	5.20562	0.000429172	0.00264941	0.379946
FOXG_08995	790	2.45606	0.101224	3.4272	0.00668875	0.0170947	-2.14601
FOXG_20749	1377	2.45539	1.34534	4.83943	0.000728849	0.00371212	-0.125399
FOXG_00626	2332	2.45375	3.12712	7.05885	3.90181e-05	0.000851281	2.65468
FOXG_10577	3851	2.45325	5.50257	8.53861	7.71536e-06	0.000441175	4.19231
FOXG_04004	2216	2.44699	1.25694	4.83138	0.000737546	0.00373187	-0.133256
FOXG_05142	2753	2.44572	2.57819	6.76873	5.51592e-05	0.000971305	2.32918
FOXG_10247	2572	2.4456	2.18568	5.41032	0.000321883	0.00222581	0.623736
FOXG_00822	3718	2.44451	7.90929	9.4505	3.15827e-06	0.000300876	5.05533
FOXG_06517	1535	2.44447	-0.303472	3.41313	0.00684658	0.0174382	-2.14331
FOXG_11028	4864	2.44413	6.08981	6.09546	0.000128238	0.00140212	1.27158
FOXG_20832	2380	2.44411	0.0526388	4.05053	0.00243432	0.00821996	-1.21481
FOXG_16805	1969	2.44366	0.488878	4.14749	0.00208922	0.00739025	-1.086
FOXG_10708	1704	2.44163	-0.0698915	3.59137	0.00510322	0.014094	-1.88732
FOXG_03866	1139	2.44123	1.4096	4.50305	0.00120586	0.00507047	-0.611504
FOXG_10444	2009	2.43973	-0.304216	3.56251	0.00535068	0.0145618	-1.9203
FOXG_13011	2161	2.43818	3.04034	7.21293	3.25963e-05	0.000796163	2.83328
FOXG_18767	1575	2.43796	4.03675	6.59025	6.85994e-05	0.00106499	2.04425
FOXG_17736	4047	2.43611	1.41582	4.77251	0.000804598	0.0039265	-0.223616
FOXG_12314	795	2.43565	-0.345506	3.15621	0.010513	0.0242645	-2.53072
FOXG_09454	1793	2.43552	1.04983	4.08967	0.0022883	0.0078663	-1.20175
FOXG_20365	1581	2.43458	-0.0943703	3.60827	0.00496386	0.0138168	-1.86161
FOXG_10294	1458	2.43321	3.45445	5.28207	0.000385187	0.00247447	0.339403
FOXG_20600	2463	2.43135	2.30834	5.60322	0.000246783	0.00191948	0.877362
FOXG_03820	1180	2.42992	0.843284	4.48891	0.0012321	0.00514771	-0.604901
FOXG_02830	1992	2.42871	0.721594	4.00923	0.0025991	0.0085953	-1.30204
FOXG_21263	1835	2.42849	2.56649	6.79192	5.36337e-05	0.00096262	2.3564
FOXG_03441	2178	2.428	3.27637	6.21628	0.000109749	0.00131433	1.6181
FOXG_09696	1892	2.42799	0.030724	3.97961	0.00272447	0.0088906	-1.31756
FOXG_18350	1667	2.42726	2.49969	6.20105	0.000111912	0.00132159	1.64252
FOXG_14189	705	2.42561	-0.322361	3.49382	0.00599125	0.0157651	-2.02227
FOXG_17923	1980	2.42517	0.708055	4.59524	0.00104876	0.00462545	-0.449915
FOXG_05016	4216	2.42503	4.50844	9.29775	3.6497e-06	0.00031918	4.96675
FOXG_05024	1265	2.42502	1.14606	4.76085	0.000818632	0.00395704	-0.228724
FOXG_11256	3529	2.42165	4.17503	8.38953	8.99234e-06	0.000455735	4.07923
FOXG_12110	1634	2.42014	0.0792717	2.99123	0.0138824	0.0299738	-2.81856
FOXG_12977	1529	2.41979	0.95693	4.26517	0.00173838	0.00650769	-0.935833
FOXG_14514	2841	2.41962	3.35316	7.41622	2.58186e-05	0.000732708	3.0549
FOXG_06279	3202	2.41949	2.67672	4.90585	0.000661143	0.00350689	-0.131726
FOXG_12326	2163	2.41899	0.979992	4.39075	0.00143173	0.00570662	-0.751959
FOXG_18431	1170	2.41744	0.710153	4.36419	0.00149144	0.00587265	-0.779484
FOXG_10645	4066	2.4165	-0.0767148	3.77719	0.00377055	0.011338	-1.61083
FOXG_18172	180	2.41457	-0.689948	3.32259	0.00795839	0.0196356	-2.26923
FOXG_08997	1440	2.41314	-0.344077	3.58343	0.0051701	0.0141966	-1.88878
FOXG_15267	1895	2.41287	0.250958	3.3884	0.0071333	0.0179837	-2.2182
FOXG_13179	1713	2.41111	5.81617	10.4899	1.2391e-06	0.000226234	6.02531
FOXG_01781	2130	2.4104	5.6338	7.28801	2.98911e-05	0.000771256	2.80067
FOXG_11437	2217	2.40998	1.26157	4.30045	0.00164578	0.00629228	-0.901126
FOXG_03704	231	2.40984	2.01533	6.00764	0.000143777	0.00147308	1.41233
FOXG_00024	772	2.40702	1.34934	4.92271	0.000645046	0.00344433	-0.00875542
FOXG_19018	1004	2.40693	0.461872	4.2232	0.00185577	0.00683261	-0.97546
FOXG_03244	4093	2.40675	5.6745	10.3308	1.42247e-06	0.000230575	5.88923
FOXG_09930	1558	2.40629	1.18265	3.55625	0.00540598	0.0146579	-2.0362
FOXG_17854	1156	2.40591	1.60614	5.06032	0.00052832	0.00301934	0.172181
FOXG_12380	2024	2.40482	2.79579	5.81514	0.000185421	0.00164227	1.12729
FOXG_21168	2683	2.40478	1.60481	5.38695	0.000332528	0.00226804	0.616279
FOXG_01594	3187	2.40287	4.12485	7.41756	2.57795e-05	0.000732708	3.02822
FOXG_00711	3251	2.40252	2.15815	5.20554	0.000429221	0.00264941	0.34352
FOXG_13730	3261	2.40172	4.65328	9.52479	2.94581e-06	0.000295773	5.17689
FOXG_00867	801	2.39799	2.63731	5.99392	0.000146383	0.00148051	1.37089
FOXG_18470	297	2.39699	0.86065	3.97505	0.00274432	0.00893419	-1.36411
FOXG_07948	1644	2.39693	5.39497	8.90328	5.3508e-06	0.000372001	4.56551
FOXG_14620	1692	2.39693	2.02088	4.49484	0.00122102	0.0051156	-0.672088
FOXG_05785	3396	2.39627	0.832835	3.48905	0.00603859	0.0158296	-2.11048
FOXG_11742	1829	2.39505	4.26978	6.69182	6.05643e-05	0.00100727	2.15607
FOXG_18515	147	2.39465	2.79781	6.33463	9.43992e-05	0.00121285	1.79508
FOXG_08849	2236	2.39263	1.65271	4.66976	0.000937668	0.00429314	-0.386485
FOXG_01445	1289	2.39258	4.71448	8.35271	9.34216e-06	0.000465186	4.02523
FOXG_09946	1894	2.39254	-0.0759711	3.28951	0.00840975	0.0204462	-2.34432
FOXG_05407	1351	2.39046	0.0247578	3.74809	0.00395252	0.0116891	-1.65838
FOXG_08998	1509	2.38912	-0.709985	3.43327	0.0066218	0.0169695	-2.10421
FOXG_19570	1137	2.38496	3.66978	7.47776	2.40816e-05	0.00071401	3.1138
FOXG_05410	4219	2.3844	4.23917	8.74719	6.2489e-06	0.000396538	4.43852
FOXG_18282	1782	2.3842	0.681031	4.51386	0.00118622	0.0050183	-0.564818
FOXG_10464	1520	2.3831	1.68348	5.52629	0.000274194	0.0020281	0.798871
FOXG_10995	1439	2.38266	0.273189	3.58153	0.00518623	0.0142259	-1.92244
FOXG_11457	3442	2.38264	3.51755	8.03909	1.29996e-05	0.00054597	3.72658
FOXG_17641	396	2.38192	0.423108	3.66953	0.00449103	0.0128578	-1.79958
FOXG_01959	2070	2.38143	4.25861	8.79357	5.96597e-06	0.000386606	4.48398
FOXG_12666	1739	2.381	3.05437	5.08174	0.00051228	0.00295199	0.0874304
FOXG_18942	1905	2.38077	1.11665	3.71081	0.00419912	0.0122261	-1.79209
FOXG_20049	1227	2.38076	1.87081	4.7353	0.000850301	0.00403909	-0.305046
FOXG_05806	1602	2.38039	-0.720146	2.79076	0.0194977	0.0391195	-3.07143
FOXG_18722	1855	2.38032	2.47816	5.9991	0.000145394	0.0014791	1.38593
FOXG_08563	928	2.37705	1.32962	4.02648	0.00252889	0.00844073	-1.32331
FOXG_09185	3313	2.37614	3.10132	7.03594	4.00851e-05	0.00085637	2.62757
FOXG_17570	1341	2.37577	2.332	2.66181	0.0242729	0.0467608	-3.65508
FOXG_00809	1948	2.37499	0.786664	3.59026	0.00511252	0.0141055	-1.95007
FOXG_06403	1269	2.37414	1.47792	4.70659	0.000887454	0.00415089	-0.321544
FOXG_21734	1805	2.37359	4.66574	6.91406	4.63185e-05	0.000902689	2.40386
FOXG_20140	2576	2.37182	-0.140635	3.58564	0.00515135	0.0141638	-1.89472
FOXG_13838	1922	2.37154	3.0056	6.56469	7.07979e-05	0.0010768	2.06931
FOXG_13158	2531	2.3712	3.71781	7.41012	2.59981e-05	0.000732708	3.03533
FOXG_04839	1664	2.36993	-0.363701	2.95635	0.0147257	0.0314231	-2.83504
FOXG_06100	1920	2.36618	3.01621	6.52694	7.41862e-05	0.00109202	2.02208
FOXG_07953	2873	2.36557	5.42073	9.42777	3.22657e-06	0.000300876	5.07402
FOXG_17829	604	2.36419	1.06163	3.90023	0.00309282	0.00977141	-1.49213
FOXG_07957	1032	2.3632	4.19545	8.56693	7.49588e-06	0.000435808	4.25895
FOXG_17960	2654	2.36282	2.5135	6.32897	9.50786e-05	0.00121857	1.7995
FOXG_10281	2446	2.36178	4.00063	6.19996	0.000112068	0.00132159	1.54651
FOXG_18602	399	2.35887	1.2507	5.03997	0.000544056	0.00308219	0.155293
FOXG_09891	1122	2.35498	1.36447	5.11163	0.000490761	0.00287252	0.250569
FOXG_04056	1394	2.35394	-0.00420079	3.93062	0.00294602	0.00941629	-1.38874
FOXG_03735	7830	2.35287	4.75285	8.3908	8.9806e-06	0.000455735	4.06313
FOXG_08178	1617	2.3521	1.49842	4.24179	0.00180276	0.00669099	-1.01075
FOXG_00746	1313	2.35207	0.986759	4.46607	0.00127576	0.00527277	-0.644684
FOXG_03767	945	2.35035	1.48169	3.55838	0.00538715	0.0146229	-2.07186
FOXG_12749	2090	2.34929	1.55412	5.17652	0.000447305	0.00270787	0.332741
FOXG_03286	836	2.34926	1.89692	5.40121	0.000325987	0.00224274	0.624979
FOXG_08562	2905	2.34886	5.71468	7.30413	2.93428e-05	0.000770528	2.81439
FOXG_02304	934	2.34813	2.37749	5.45435	0.000302804	0.00214958	0.67037
FOXG_11337	1070	2.34728	1.67328	4.94465	0.000624732	0.00337871	0.00577095
FOXG_06423	3359	2.34704	4.09018	6.09451	0.000128396	0.00140212	1.39986
FOXG_17789	3318	2.34661	3.81879	6.16738	0.00011686	0.00134634	1.51715
FOXG_17802	1187	2.34604	2.07133	4.91609	0.000651321	0.00347071	-0.0606322
FOXG_07843	2925	2.34549	0.656315	4.06586	0.00237599	0.00806487	-1.21644
FOXG_03785	1334	2.34542	0.913283	4.0251	0.00253443	0.00845108	-1.29358
FOXG_03420	2262	2.34329	2.65841	5.67798	0.000222952	0.00182698	0.951183
FOXG_19020	1218	2.34311	0.422988	4.16597	0.00202951	0.00726635	-1.05829
FOXG_02266	4657	2.34107	2.51046	4.7988	0.000773881	0.00382613	-0.275332
FOXG_17884	2470	2.33971	3.04475	6.56924	7.04009e-05	0.00107586	2.07274
FOXG_09055	1680	2.33886	1.2441	4.73719	0.00084792	0.00403858	-0.267367
FOXG_08433	756	2.33756	1.69508	4.16888	0.0020203	0.0072495	-1.14052
FOXG_06398	3194	2.33666	3.20771	7.41266	2.59232e-05	0.000732708	3.05348
FOXG_17397	1459	2.3361	1.55478	4.16039	0.00204735	0.00729434	-1.13858
FOXG_08828	1296	2.33562	0.653454	3.80673	0.00359479	0.0109357	-1.60785
FOXG_18967	3432	2.33535	2.09448	5.39268	0.000329884	0.0022616	0.602221
FOXG_14991	2199	2.33163	2.19513	4.43535	0.00133708	0.00544832	-0.785573
FOXG_17699	822	2.33044	2.25712	3.64274	0.00469178	0.0132503	-2.03043
FOXG_03193	2960	2.32974	1.24097	4.9478	0.000621869	0.00337424	0.028276
FOXG_22764	896	2.32625	-0.393321	3.31147	0.00810723	0.0198923	-2.29457
FOXG_08613	2981	2.32499	6.26892	9.84843	2.1861e-06	0.000263323	5.4504
FOXG_05362	3403	2.32452	5.55289	8.34558	9.41155e-06	0.00046641	3.98646
FOXG_17786	102	2.32432	2.13031	4.56056	0.00110514	0.0047915	-0.586327
FOXG_17930	1152	2.3237	1.65943	4.84857	0.000719112	0.00368112	-0.130285
FOXG_13500	730	2.32148	-0.00868561	3.31824	0.00801632	0.0197224	-2.30767
FOXG_12453	2665	2.32063	1.60436	3.48236	0.00610559	0.015949	-2.20852
FOXG_10058	1366	2.32046	0.22716	3.90529	0.00306788	0.00970949	-1.43453
FOXG_10046	2563	2.31902	0.463593	4.11617	0.00219469	0.00766704	-1.13327
FOXG_07774	5210	2.31796	2.59039	4.83103	0.000737931	0.00373187	-0.237169
FOXG_02285	1570	2.3174	1.5613	4.8446	0.000723326	0.00369343	-0.131413
FOXG_20437	2187	2.31706	1.64069	4.45303	0.00130141	0.00535116	-0.704123
FOXG_07312	177	2.31695	0.906686	3.3707	0.00734605	0.0184351	-2.30736
FOXG_09051	2462	2.31665	2.52514	5.8722	0.000171864	0.00159695	1.2175
FOXG_16758	2077	2.31331	-0.0180672	3.50501	0.00588173	0.0155599	-2.02274
FOXG_03754	1856	2.31319	1.69202	4.34781	0.00152959	0.00597763	-0.867733
FOXG_13738	2394	2.31315	3.97797	7.72968	1.81855e-05	0.000622553	3.38188
FOXG_17614	1506	2.31274	0.365915	3.18582	0.0100032	0.02336	-2.54711
FOXG_08259	4359	2.31245	3.33992	5.97058	0.000150934	0.00150746	1.28988
FOXG_05145	1588	2.30975	1.36614	4.69104	0.000908305	0.00420435	-0.339387
FOXG_06683	1917	2.30827	-0.160057	2.73061	0.021595	0.0424998	-3.20269
FOXG_19577	639	2.30797	3.12812	6.04905	0.00013621	0.00144647	1.40771
FOXG_09131	2750	2.3078	1.06477	4.38112	0.00145308	0.00576385	-0.774066
FOXG_05738	2198	2.30698	6.21362	7.03371	4.01903e-05	0.00085637	2.46831
FOXG_08404	1348	2.30579	3.78191	6.0412	0.000137612	0.00145246	1.35089
FOXG_19770	528	2.30404	2.03059	5.83063	0.000181631	0.00162252	1.1854
FOXG_07997	2257	2.3018	2.26468	5.1978	0.00043397	0.00266831	0.321017
FOXG_19524	734	2.30081	3.54525	4.50701	0.00119863	0.00505092	-0.829826
FOXG_12581	3283	2.30022	-0.156079	3.5338	0.00560932	0.0150067	-1.97224
FOXG_20512	2734	2.29853	2.49414	6.09305	0.00012864	0.0014033	1.50316
FOXG_02863	1462	2.29846	5.20666	8.32884	9.57678e-06	0.000471818	3.98082
FOXG_00953	1362	2.2978	1.18096	4.60033	0.00104074	0.00460208	-0.460939
FOXG_16145	4844	2.29767	4.84846	6.03543	0.000138651	0.00145311	1.26294
FOXG_01499	600	2.29648	1.31316	3.29523	0.00832983	0.020297	-2.47717
FOXG_08320	1639	2.2964	3.81747	7.29607	2.96157e-05	0.000770528	2.89967
FOXG_02915	924	2.29341	-0.41922	3.43111	0.00664552	0.0170135	-2.11441
FOXG_22360	1367	2.29307	-0.408488	3.14821	0.0106551	0.024484	-2.54136
FOXG_11033	1529	2.29289	-0.77462	3.09829	0.0115884	0.026121	-2.6043
FOXG_16418	1365	2.2925	1.21776	4.95416	0.000616135	0.00335537	0.0372801
FOXG_21846	2231	2.29228	2.47097	6.05278	0.00013555	0.00144388	1.45257
FOXG_07060	1422	2.29203	4.39707	4.9708	0.000601392	0.003301	-0.211343
FOXG_21179	780	2.29202	1.31877	3.89435	0.00312214	0.00983716	-1.52778
FOXG_17956	1900	2.28998	3.31	6.59916	6.78503e-05	0.00106183	2.09458
FOXG_12720	1699	2.28934	3.58052	7.15605	3.48225e-05	0.000823519	2.74777
FOXG_15015	2918	2.2891	0.505951	3.40877	0.00689625	0.0175304	-2.20844
FOXG_21881	1337	2.28879	1.88249	3.49285	0.00600078	0.0157814	-2.22764
FOXG_18034	750	2.28781	0.53788	4.14335	0.00210285	0.00742641	-1.09672
FOXG_11008	2398	2.28641	1.15599	4.46355	0.00128066	0.00528883	-0.658955
FOXG_15764	1215	2.28604	2.0638	4.98654	0.000587801	0.00324522	0.0366348
FOXG_18610	126	2.28442	-0.0456501	3.76584	0.00384044	0.0114487	-1.63098
FOXG_02838	1395	2.28293	-0.782214	2.83581	0.0180626	0.0368223	-3.00121
FOXG_06028	1436	2.27978	4.25395	7.85663	1.58265e-05	0.00058534	3.51043
FOXG_13408	2446	2.27959	0.860111	3.85533	0.00332404	0.0103202	-1.54802
FOXG_19949	1876	2.27923	2.02294	5.46239	0.000299451	0.00213891	0.699806
FOXG_20441	2587	2.27915	2.63069	5.75182	0.000201824	0.00172304	1.05049
FOXG_00895	2627	2.27836	3.53557	7.20265	3.29871e-05	0.000798364	2.8036
FOXG_01348	2656	2.27828	-0.0504659	3.71081	0.00419915	0.0122261	-1.71276
FOXG_21176	1430	2.27698	0.17568	3.76763	0.00382932	0.0114286	-1.63903
FOXG_06107	702	2.2768	0.62326	3.73306	0.00405005	0.0119031	-1.71863
FOXG_00568	3721	2.27632	2.01961	5.65614	0.000229646	0.00185202	0.957973
FOXG_05512	1953	2.27598	2.89968	6.53017	7.38895e-05	0.00109197	2.02972
FOXG_17184	1786	2.27591	1.4872	3.12335	0.0111098	0.0252777	-2.77338
FOXG_16982	3875	2.27523	4.0646	8.31083	9.75808e-06	0.000474759	3.99914
FOXG_11052	750	2.27509	-0.164305	3.51731	0.00576363	0.0153133	-1.99688
FOXG_07602	3968	2.27483	4.34214	7.15422	3.48969e-05	0.000823519	2.7075
FOXG_17941	1620	2.27364	2.58261	5.46365	0.000298929	0.00213665	0.664084
FOXG_08572	1498	2.2725	1.42338	4.82263	0.000747123	0.00374572	-0.155936
FOXG_09695	5267	2.27226	1.98176	4.93731	0.000631447	0.00339939	-0.0275214
FOXG_09318	3572	2.27194	3.42823	7.40837	2.605e-05	0.000732708	3.04186
FOXG_03781	1501	2.27146	0.852235	3.96876	0.00277197	0.00900652	-1.37518
FOXG_12383	1096	2.2709	2.74689	4.56844	0.00109206	0.00476321	-0.646559
FOXG_09337	2266	2.27074	4.97026	4.73033	0.000856619	0.00405588	-0.628761
FOXG_02527	2393	2.27059	2.08709	4.17881	0.00198911	0.00718274	-1.16818
FOXG_03867	2165	2.27028	3.14367	6.84093	5.05579e-05	0.000939565	2.39467
FOXG_04123	2128	2.26893	2.87117	6.10087	0.000127341	0.00140212	1.49164
FOXG_12357	1980	2.26864	1.40536	2.75526	0.0207092	0.0410601	-3.35959
FOXG_05928	2101	2.26859	1.05474	4.29225	0.00166682	0.0063332	-0.904948
FOXG_20440	768	2.26785	1.21599	3.82684	0.00348007	0.0106833	-1.62296
FOXG_21935	1714	2.2667	0.0135207	3.39477	0.00705824	0.0178506	-2.19353
FOXG_08536	1848	2.26534	1.17026	4.10984	0.00221669	0.00771283	-1.1854
FOXG_16566	1018	2.2647	0.95053	3.57675	0.00522708	0.0142908	-1.9884
FOXG_06389	2685	2.26403	3.76791	7.75173	1.77498e-05	0.000613693	3.41227
FOXG_16449	3158	2.26362	1.48953	3.57705	0.00522446	0.0142908	-2.04411
FOXG_19549	7533	2.25968	4.33798	8.20961	1.08491e-05	0.000506305	3.88576
FOXG_09172	1372	2.25839	-0.20713	3.36014	0.00747621	0.0186851	-2.23364
FOXG_00060	3154	2.25823	-0.166884	3.35459	0.00754549	0.0188221	-2.243
FOXG_05286	3566	2.25719	1.32238	4.31437	0.00161068	0.00618994	-0.889769
FOXG_00574	666	2.25652	1.59523	4.3572	0.0015076	0.00592059	-0.847974
FOXG_18763	1885	2.25528	3.19809	7.04251	3.97758e-05	0.00085637	2.63013
FOXG_08488	1629	2.25501	-0.420544	3.16974	0.0102767	0.0238621	-2.50838
FOXG_05225	1138	2.25424	4.46117	6.59929	6.78394e-05	0.00106183	2.02341
FOXG_17410	1345	2.25422	0.648818	3.83492	0.00343504	0.0105859	-1.56483
FOXG_12147	1294	2.25379	0.862814	3.49534	0.00597621	0.0157375	-2.10958
FOXG_14773	1351	2.25375	1.77724	5.21733	0.000422101	0.00262414	0.377623
FOXG_10196	1002	2.25134	1.86942	4.1325	0.00213901	0.00752559	-1.21494
FOXG_08148	1749	2.25056	1.29803	4.94201	0.000627136	0.00338692	0.0171782
FOXG_15934	830	2.24977	0.184361	3.65749	0.00458014	0.0130244	-1.80519
FOXG_01841	5639	2.24962	2.46515	6.30904	9.75098e-05	0.00123227	1.77496
FOXG_18328	183	2.24877	4.45157	5.67346	0.000224319	0.00183074	0.796768
FOXG_02032	1237	2.24875	3.71841	6.0193	0.000141601	0.00146013	1.32458
FOXG_22138	2156	2.24794	0.874196	4.24125	0.00180429	0.00669182	-0.969904
FOXG_09960	4264	2.24765	4.25845	7.85596	1.58379e-05	0.00058534	3.50899
FOXG_03178	1526	2.2471	3.42959	6.05434	0.000135276	0.00144246	1.39212
FOXG_18497	4236	2.24683	6.21939	9.25698	3.79455e-06	0.000319803	4.89233
FOXG_20803	870	2.24645	1.04205	4.14803	0.00208746	0.00738666	-1.11985
FOXG_00314	1995	2.24479	3.716	6.03954	0.000137909	0.00145311	1.35144
FOXG_01726	3159	2.24476	4.23072	6.02294	0.000140931	0.00145647	1.29193
FOXG_17418	1728	2.24445	2.44488	5.8934	0.000167103	0.00157751	1.24799
FOXG_18666	768	2.24441	0.974642	4.35006	0.00152429	0.00596139	-0.815197
FOXG_17250	1584	2.24435	1.88796	5.15071	0.000464077	0.00277088	0.279605
FOXG_10591	2196	2.24423	3.58301	7.29737	2.95715e-05	0.000770528	2.91
FOXG_06214	2515	2.243	3.1538	6.48055	7.85919e-05	0.00111736	1.95469
FOXG_22943	1581	2.24278	3.70612	5.38522	0.000333331	0.00226879	0.454632
FOXG_12923	750	2.23925	2.44338	5.66525	0.000226828	0.0018413	0.946096
FOXG_09680	3228	2.23914	2.55284	6.15051	0.000119428	0.00136132	1.57242
FOXG_11425	2214	2.23672	2.92768	5.85173	0.0001766	0.00161899	1.16107
FOXG_17693	2120	2.23516	4.17319	6.41031	8.58107e-05	0.00116736	1.80214
FOXG_12171	2833	2.23455	4.56911	8.56901	7.48001e-06	0.000435808	4.25058
FOXG_20763	3147	2.23441	3.4588	5.9007	0.000165496	0.00157437	1.18615
FOXG_18521	2990	2.23395	1.46313	4.58259	0.00106896	0.00468408	-0.504172
FOXG_00804	2685	2.23284	5.63892	8.77168	6.09774e-06	0.000391723	4.42422
FOXG_00036	1235	2.23261	7.12348	9.42013	3.24991e-06	0.000300876	5.03402
FOXG_05172	2438	2.23155	1.85888	3.63049	0.0047866	0.0134488	-2.00967
FOXG_03372	1465	2.23115	2.64827	4.55269	0.00111838	0.00483548	-0.662028
FOXG_03614	2507	2.22949	2.87912	6.46964	7.96687e-05	0.00112958	1.95523
FOXG_17272	6826	2.22843	3.35093	6.04474	0.000136978	0.0014487	1.38469
FOXG_08256	5195	2.22801	2.30827	5.14827	0.000465698	0.00277737	0.244176
FOXG_22933	1803	2.227	3.51442	7.25176	3.11656e-05	0.000781542	2.86022
FOXG_06087	4147	2.22588	2.46953	6.02976	0.00013968	0.00145647	1.42228
FOXG_21300	3054	2.22478	3.02561	4.7528	0.000828469	0.00398976	-0.40365
FOXG_02807	1547	2.22467	4.73948	5.11549	0.000488054	0.00286438	-0.028768
FOXG_02521	1917	2.2228	2.20911	5.38769	0.000332185	0.00226804	0.586445
FOXG_11395	1832	2.22268	1.65236	4.70199	0.000893566	0.00416794	-0.343322
FOXG_14777	3036	2.22246	4.5293	6.92464	4.57381e-05	0.00090153	2.42011
FOXG_01086	3409	2.22164	6.94093	8.24963	1.04025e-05	0.000492087	3.84314
FOXG_17269	1524	2.22147	0.322444	3.71053	0.00420105	0.0122261	-1.73501
FOXG_05390	2234	2.22108	6.30096	8.2198	1.07334e-05	0.000503163	3.82704
FOXG_06262	2403	2.22028	4.00883	6.80373	5.28747e-05	0.000955324	2.30377
FOXG_15466	3789	2.22008	1.59125	4.77358	0.000803326	0.00392321	-0.236511
FOXG_08509	402	2.21975	-0.206068	3.13009	0.0109847	0.0250689	-2.58517
FOXG_06251	4628	2.21956	7.34863	9.1047	4.39385e-06	0.000331353	4.72244
FOXG_04436	1805	2.21871	4.85908	7.72215	1.83371e-05	0.00062364	3.33337
FOXG_01439	1602	2.21857	1.52733	4.81413	0.00075655	0.00377337	-0.174294
FOXG_10510	2671	2.21833	6.71463	10.0293	1.85709e-06	0.000254346	5.6081
FOXG_07876	3038	2.21773	2.26978	5.44447	0.000306975	0.00216883	0.658526
FOXG_00570	3148	2.21709	4.34274	7.39324	2.65017e-05	0.000734173	2.98501
FOXG_11372	1638	2.21677	4.65578	8.84728	5.65565e-06	0.000374894	4.52759
FOXG_03253	1536	2.21672	2.67041	5.82096	0.000183985	0.00163682	1.13731
FOXG_04581	2982	2.21662	0.861193	3.79146	0.00368454	0.011147	-1.64878
FOXG_17186	864	2.21656	-0.461528	3.04388	0.0127014	0.0280765	-2.69874
FOXG_00866	2501	2.21651	2.04006	5.33916	0.000355497	0.00236498	0.529427
FOXG_19014	600	2.21614	0.979505	3.38389	0.00718685	0.0180923	-2.29633
FOXG_07847	1696	2.2142	1.08388	3.39242	0.00708577	0.0178984	-2.29915
FOXG_00427	1856	2.21273	4.04026	5.11946	0.000485288	0.00285979	0.0391179
FOXG_05892	1810	2.21257	3.47182	4.56524	0.00109734	0.00477227	-0.735536
FOXG_13633	1957	2.21244	3.17778	6.09753	0.000127893	0.00140212	1.46583
FOXG_18535	273	2.2123	0.754073	4.32769	0.00157785	0.00610495	-0.838176
FOXG_22858	1990	2.21138	1.48836	3.97957	0.00272465	0.0088906	-1.41701
FOXG_12386	2903	2.21137	2.26748	5.22143	0.000419652	0.00261565	0.350249
FOXG_05440	2403	2.20948	3.3684	5.84605	0.00017794	0.00161936	1.11813
FOXG_00782	1351	2.20889	2.74794	6.24767	0.000105431	0.0012863	1.68455
FOXG_15661	1485	2.20746	0.571254	3.74177	0.00399323	0.0117693	-1.70412
FOXG_01162	889	2.20733	3.34691	4.66985	0.000937551	0.00429314	-0.563693
FOXG_09949	2104	2.20519	0.892949	3.82786	0.00347434	0.0106753	-1.59532
FOXG_09556	2160	2.20342	4.60707	6.44052	8.26217e-05	0.00115042	1.80854
FOXG_11329	2371	2.20304	5.49177	6.73035	5.77878e-05	0.000994046	2.12209
FOXG_02119	2089	2.20216	3.1795	6.60491	6.73715e-05	0.00106183	2.10584
FOXG_08266	1508	2.20186	1.87508	4.99067	0.00058429	0.00324304	0.0536412
FOXG_10119	2667	2.20118	4.82046	6.2864	0.000100355	0.00124927	1.59362
FOXG_15421	2431	2.2011	0.145873	3.69456	0.00431157	0.0124593	-1.74837
FOXG_15366	693	2.20091	1.48145	3.31224	0.00809688	0.019883	-2.47496
FOXG_03166	2525	2.19914	2.66544	5.31948	0.000365444	0.00240405	0.454935
FOXG_03520	3068	2.19911	3.3575	6.23073	0.000107737	0.00130223	1.62464
FOXG_20777	1867	2.19886	2.10039	5.74078	0.000204842	0.00173661	1.06438
FOXG_10265	1258	2.19796	-0.220075	3.21518	0.00952278	0.0225133	-2.45435
FOXG_19695	3643	2.19551	4.34503	5.75367	0.000201324	0.00172239	0.913755
FOXG_01187	663	2.19465	5.17107	7.45664	2.46628e-05	0.000723219	3.01532
FOXG_20332	757	2.19346	0.141086	3.54464	0.00551012	0.0148226	-1.97571
FOXG_09099	3901	2.19245	0.574445	3.4083	0.00690154	0.0175336	-2.22182
FOXG_10702	1434	2.19242	0.0797669	2.87882	0.0167919	0.0347698	-3.00305
FOXG_11513	1873	2.19227	5.88118	8.52537	7.82036e-06	0.000444735	4.16321
FOXG_22773	1806	2.19131	0.491482	3.31943	0.00800039	0.0197059	-2.35088
FOXG_07008	1385	2.19014	4.74079	6.11842	0.000124481	0.00139689	1.37833
FOXG_04372	1285	2.18782	6.31615	5.83069	0.000181616	0.00162252	0.893832
FOXG_16142	2332	2.18773	3.00278	5.8753	0.000171159	0.00159325	1.18474
FOXG_17268	738	2.1874	1.14713	4.63017	0.000995044	0.00446547	-0.419026
FOXG_12169	774	2.18714	2.90665	4.97294	0.000599526	0.00329597	-0.0677189
FOXG_18426	2573	2.18662	3.09646	5.49547	0.00028608	0.00207495	0.662024
FOXG_12792	2434	2.18609	1.758	4.77734	0.000798863	0.00391236	-0.242712
FOXG_19561	516	2.18395	-0.475372	3.10102	0.0115353	0.0260182	-2.61142
FOXG_20189	3090	2.18274	3.76618	6.0513	0.000135812	0.00144519	1.36146
FOXG_01093	1974	2.18266	0.70809	4.06592	0.00237578	0.00806487	-1.22296
FOXG_09954	3348	2.18241	2.91586	6.10966	0.0001259	0.00140072	1.49754
FOXG_18503	3361	2.18223	1.63028	4.73617	0.000849209	0.00403909	-0.293434
FOXG_06955	2586	2.18197	-0.0681214	3.10717	0.0114165	0.0257949	-2.6339
FOXG_09915	2166	2.18009	1.2519	4.61516	0.00101775	0.00452636	-0.44596
FOXG_16488	723	2.18004	1.2694	4.76664	0.00081163	0.00393415	-0.229775
FOXG_12135	2708	2.17993	7.95554	7.34611	2.79653e-05	0.000754235	2.79977
FOXG_11114	6540	2.17987	1.43076	4.74828	0.00083405	0.00400552	-0.26399
FOXG_03528	753	2.17976	-0.0655423	3.07086	0.0121366	0.0271216	-2.69021
FOXG_06386	2205	2.17959	3.14037	6.22542	0.000108471	0.00130655	1.63151
FOXG_20502	306	2.17896	0.553805	4.0404	0.00247372	0.00830912	-1.25266
FOXG_07596	836	2.17852	1.57042	4.8001	0.000772401	0.00382234	-0.19811
FOXG_18783	863	2.17808	0.136273	3.39311	0.00707774	0.0178868	-2.20789
FOXG_07787	2611	2.17807	3.46997	6.34376	9.3316e-05	0.00120789	1.76186
FOXG_01824	5152	2.17778	4.58592	7.76978	1.74015e-05	0.000609757	3.39865
FOXG_08419	7378	2.17702	4.70812	8.10591	1.21061e-05	0.000523736	3.76012
FOXG_11270	2080	2.174	3.82947	6.90931	4.65821e-05	0.000904441	2.44123
FOXG_13585	643	2.17274	-0.458426	2.87822	0.016809	0.0347984	-2.95163
FOXG_02778	672	2.17139	8.2755	7.63012	2.03033e-05	0.000642981	3.12773
FOXG_22704	1882	2.17065	2.24742	5.46138	0.000299872	0.00214044	0.682841
FOXG_20426	456	2.16976	3.1146	6.53045	7.38636e-05	0.00109197	2.01709
FOXG_04396	1269	2.16975	4.32403	7.22499	3.21443e-05	0.000791525	2.78967
FOXG_10512	1041	2.16865	4.48116	7.73189	1.81413e-05	0.000622553	3.36098
FOXG_16175	2011	2.16851	1.01111	4.06429	0.0023819	0.00807966	-1.24547
FOXG_13036	1507	2.16787	4.3318	5.97398	0.000150262	0.0015065	1.21453
FOXG_01704	2770	2.16761	0.689239	3.77227	0.00380068	0.0113824	-1.66756
FOXG_08438	3575	2.16607	3.74191	6.63589	6.48544e-05	0.0010544	2.11176
FOXG_04968	1163	2.16607	-0.475372	3.26472	0.00876528	0.0211256	-2.36341
FOXG_20227	1227	2.16602	1.7323	4.44224	0.00132306	0.00541665	-0.734156
FOXG_08398	1890	2.16365	0.872377	3.75334	0.00391901	0.0116177	-1.71142
FOXG_17811	996	2.16345	4.80331	7.39678	2.63954e-05	0.000734173	2.96377
FOXG_22708	1131	2.16259	3.12222	6.14882	0.000119688	0.00136279	1.5344
FOXG_17976	1101	2.16199	1.20006	4.0033	0.00262372	0.00864554	-1.35352
FOXG_13027	1294	2.16133	1.14235	3.88144	0.00318748	0.0100037	-1.53654
FOXG_07569	1260	2.16129	2.01342	4.42978	0.00134852	0.0054705	-0.782116
FOXG_14169	1601	2.16049	0.980636	4.32225	0.00159118	0.00612666	-0.859336
FOXG_17621	1817	2.16041	-0.462447	2.79551	0.0193411	0.0388502	-3.07788
FOXG_18005	4121	2.15922	2.72539	6.24001	0.000106467	0.00129084	1.67482
FOXG_21153	2137	2.15869	-0.243351	3.11017	0.011359	0.025693	-2.61468
FOXG_01522	3657	2.15784	2.90086	6.37634	8.9557e-05	0.00118277	1.8363
FOXG_07816	1470	2.15749	3.66337	7.18548	3.36509e-05	0.000810284	2.77591
FOXG_04373	2722	2.15735	2.75866	4.5925	0.00105309	0.00463797	-0.618664
FOXG_18946	1381	2.15694	-0.482453	2.7244	0.0218241	0.0428131	-3.18579
FOXG_01660	5479	2.15658	1.80099	5.12264	0.000483084	0.00285327	0.243398
FOXG_03898	2178	2.15644	1.08503	3.16937	0.0102832	0.0238718	-2.65688
FOXG_18475	2239	2.15622	5.60407	8.8634	5.56601e-06	0.000374894	4.51687
FOXG_01693	1597	2.15589	4.55107	7.57939	2.14844e-05	0.000659551	3.18571
FOXG_01092	1651	2.15326	1.80367	4.27859	0.00170253	0.00641965	-0.989053
FOXG_19835	3567	2.15298	6.83351	8.96403	5.04016e-06	0.000356823	4.58942
FOXG_17937	5502	2.15282	3.65894	6.6311	6.52367e-05	0.00105583	2.11081
FOXG_04935	1500	2.15108	1.54771	4.66438	0.000945262	0.00431273	-0.393529
FOXG_08803	1106	2.15089	0.706828	3.20673	0.00965848	0.022736	-2.552
FOXG_13356	1220	2.15009	1.17005	4.0841	0.00230852	0.00791329	-1.22951
FOXG_06451	3351	2.14982	6.41834	6.97908	4.28717e-05	0.000881751	2.39092
FOXG_21523	853	2.1486	0.812234	4.20196	0.00191834	0.00701234	-1.02705
FOXG_22753	549	2.14694	1.52703	4.87797	0.000688707	0.00359183	-0.0854367
FOXG_13947	6190	2.14619	3.74439	6.61432	6.65959e-05	0.00106183	2.08426
FOXG_01883	854	2.14615	2.60094	5.04856	0.000537354	0.00305551	0.07119
FOXG_11648	2205	2.14567	2.8342	5.5697	0.000258346	0.00196823	0.784423
FOXG_11381	1687	2.1452	3.44171	4.52767	0.0011616	0.00495442	-0.793839
FOXG_01625	4243	2.14323	5.04947	8.47354	8.24665e-06	0.000447216	4.13502
FOXG_01855	3207	2.14085	3.33077	5.6724	0.000224642	0.00183074	0.883482
FOXG_11247	3113	2.13993	1.73806	3.6454	0.00467138	0.0132034	-1.97547
FOXG_00958	3843	2.13976	1.32568	4.07702	0.00233446	0.00796094	-1.25265
FOXG_04557	2127	2.13803	-0.0903277	2.98622	0.0140005	0.0301913	-2.82057
FOXG_12643	287	2.1371	0.114649	3.22564	0.00935733	0.0222079	-2.46622
FOXG_00586	2165	2.13665	4.87764	7.77841	1.72376e-05	0.000609757	3.39331
FOXG_15676	2217	2.1363	3.75704	6.98306	4.26701e-05	0.000879342	2.53233
FOXG_11447	1801	2.13589	3.41631	6.51178	7.55957e-05	0.00110495	1.97568
FOXG_01827	2629	2.13545	5.47502	6.86802	4.89405e-05	0.000926064	2.29367
FOXG_15408	2094	2.13535	1.24164	4.64587	0.000971847	0.00439558	-0.402173
FOXG_00448	2976	2.1338	3.23348	6.78062	5.43715e-05	0.000965604	2.31581
FOXG_03612	4036	2.13168	3.15372	6.54786	7.22878e-05	0.00108714	2.03548
FOXG_11012	2143	2.13143	1.62451	5.02487	0.000556053	0.00312993	0.115675
FOXG_20345	851	2.13076	4.07893	5.86906	0.000172582	0.0016022	1.09229
FOXG_06937	1911	2.12938	4.53459	6.91953	4.60174e-05	0.000901932	2.41052
FOXG_20696	636	2.12805	1.6143	3.7425	0.0039885	0.0117634	-1.80173
FOXG_00786	3682	2.12526	3.61568	6.62986	6.53364e-05	0.00105583	2.11062
FOXG_21262	306	2.12477	2.18809	4.36694	0.00148513	0.00585586	-0.894693
FOXG_05284	3120	2.12452	5.82939	9.12162	4.32245e-06	0.000328348	4.76735
FOXG_17975	2451	2.12432	3.34594	4.73445	0.000851378	0.00404211	-0.469815
FOXG_01470	2609	2.12407	7.83332	7.54691	2.22796e-05	0.000672697	3.03788
FOXG_19171	135	2.12341	-0.86184	2.80756	0.0189495	0.0382253	-3.04154
FOXG_01816	1452	2.12267	-0.269198	2.66681	0.0240678	0.046443	-3.29673
FOXG_05485	4201	2.12005	4.20589	6.82982	5.12381e-05	0.000941387	2.32091
FOXG_02005	3606	2.11939	2.61478	6.13006	0.000122621	0.00138859	1.54011
FOXG_18260	4199	2.11889	4.02944	4.83214	0.000736717	0.00373187	-0.392153
FOXG_00417	4287	2.11813	3.36456	6.43434	8.32635e-05	0.00115316	1.8816
FOXG_08511	501	2.11546	2.0279	4.66929	0.000938327	0.00429427	-0.426481
FOXG_22493	924	2.11537	2.216	3.22206	0.00941366	0.0223162	-2.73039
FOXG_06256	4019	2.11513	3.23796	6.46642	7.99904e-05	0.0011326	1.92944
FOXG_00023	2577	2.11426	4.17989	7.16535	3.44477e-05	0.00081896	2.72555
FOXG_17969	126	2.1141	-0.513677	2.88486	0.0166208	0.0345141	-2.93976
FOXG_05116	1547	2.11388	1.97508	5.22046	0.000420233	0.00261565	0.367391
FOXG_05419	1056	2.11326	-0.16057	3.31139	0.00810831	0.0198923	-2.31419
FOXG_14788	1908	2.11231	2.77121	6.29202	9.9641e-05	0.00124635	1.73661
FOXG_18598	5293	2.11224	4.28478	7.68003	1.921e-05	0.000638716	3.31093
FOXG_11704	1220	2.11186	0.0379815	2.79951	0.0192102	0.0386362	-3.12518
FOXG_03339	2627	2.11165	4.14998	6.01215	0.000142933	0.00146696	1.27917
FOXG_17810	1333	2.11159	4.01585	5.94554	0.000155988	0.00153437	1.19981
FOXG_18235	846	2.1114	0.908803	3.01846	0.0132583	0.0289994	-2.88279
FOXG_13870	2152	2.11137	3.17523	6.36853	9.04428e-05	0.00118993	1.81022
FOXG_19199	1794	2.11009	1.3701	4.17193	0.00201066	0.00723283	-1.11404
FOXG_12921	1926	2.10952	3.19336	6.50868	7.58877e-05	0.00110511	1.9842
FOXG_00853	1025	2.10881	0.0737678	2.91033	0.0159188	0.0333401	-2.95361
FOXG_18277	1262	2.10593	-0.153859	3.43765	0.00657401	0.0168803	-2.1219
FOXG_10450	264	2.10582	3.34557	5.31126	0.000369688	0.00241516	0.377589
FOXG_17859	3813	2.10576	1.67591	4.81854	0.000751649	0.00375897	-0.180629
FOXG_06066	1277	2.10496	3.9344	7.03212	4.0266e-05	0.00085637	2.58119
FOXG_10321	3888	2.10459	3.58105	6.1177	0.000124596	0.00139689	1.45966
FOXG_18880	1412	2.10459	-0.170472	3.11218	0.0113206	0.0256395	-2.61999
FOXG_05905	2894	2.10366	4.33738	7.91047	1.49284e-05	0.00057519	3.56257
FOXG_09143	1977	2.10272	0.831016	4.00255	0.00262685	0.00865113	-1.32899
FOXG_06295	3464	2.10267	3.85045	7.12051	3.62969e-05	0.000832193	2.68971
FOXG_16928	1106	2.10261	1.42246	3.09029	0.0117457	0.0263981	-2.82918
FOXG_19512	420	2.10251	2.15461	5.46933	0.000296593	0.00212531	0.696882
FOXG_15365	1691	2.10226	0.52125	3.25201	0.00895341	0.0214465	-2.46557
FOXG_11255	1461	2.10195	2.2288	4.74539	0.000837638	0.00401751	-0.332553
FOXG_00612	1247	2.1018	2.31578	4.2293	0.0018382	0.00678617	-1.12644
FOXG_03916	1618	2.10163	0.335098	3.55302	0.0054348	0.0147031	-1.97892
FOXG_07723	1291	2.10083	0.427896	3.76477	0.00384713	0.0114654	-1.66116
FOXG_00906	1774	2.09997	-0.537735	3.08	0.011951	0.02677	-2.64175
FOXG_00668	998	2.09868	1.83715	4.45618	0.00129516	0.00533178	-0.725486
FOXG_09047	997	2.09855	1.8393	4.29821	0.0016515	0.00630721	-0.964304
FOXG_03064	1914	2.09849	3.47679	6.12379	0.00012362	0.00138971	1.4749
FOXG_17951	2011	2.09824	2.68118	5.16092	0.000457361	0.00274022	0.222753
FOXG_21943	1482	2.09635	0.869651	3.42629	0.00669882	0.0171121	-2.22583
FOXG_03268	2041	2.09621	3.44932	6.70706	5.94494e-05	0.00100112	2.21462
FOXG_01604	1601	2.09208	2.00274	4.86009	0.000707033	0.00365347	-0.146954
FOXG_03440	1287	2.09113	1.47764	4.55585	0.00111304	0.00481937	-0.549541
FOXG_21614	626	2.08945	-0.140788	2.6805	0.0235141	0.0455108	-3.28912
FOXG_10358	696	2.08908	2.40507	4.73577	0.000849716	0.00403909	-0.366066
FOXG_03496	2670	2.08877	3.75645	7.14058	3.54564e-05	0.000826706	2.71779
FOXG_19913	4551	2.08741	6.63506	9.63617	2.65595e-06	0.00028782	5.24583
FOXG_04556	1410	2.08711	4.86553	4.96315	0.000608127	0.00333094	-0.274389
FOXG_21250	96	2.08665	0.0863127	2.78552	0.019672	0.0393781	-3.15196
FOXG_18483	2691	2.08663	2.86751	6.26548	0.000103063	0.00126799	1.69696
FOXG_13440	2498	2.0861	4.7066	7.2236	3.21961e-05	0.000791525	2.76371
FOXG_19249	1660	2.08575	0.262436	3.4744	0.00618642	0.016104	-2.095
FOXG_09646	1733	2.08283	1.0851	4.15783	0.00205558	0.00731364	-1.11332
FOXG_02917	2038	2.08248	4.31447	4.15077	0.0020785	0.00735995	-1.48436
FOXG_18501	1005	2.08205	1.20115	4.42107	0.00136664	0.00551904	-0.728335
FOXG_14619	1955	2.08198	1.19752	4.50932	0.00119443	0.00504483	-0.598804
FOXG_17396	2627	2.08149	0.930621	3.89535	0.00311712	0.0098243	-1.5011
FOXG_20451	159	2.08083	1.50691	4.16518	0.00203204	0.00726873	-1.13687
FOXG_05872	1027	2.07851	1.9464	4.69979	0.00089651	0.0041719	-0.375837
FOXG_06056	4083	2.07835	3.57642	6.7178	5.86773e-05	0.000997686	2.21997
FOXG_12511	2299	2.07793	-0.305559	2.93419	0.0152884	0.0323386	-2.88344
FOXG_12167	1478	2.07751	-0.0917912	3.12262	0.0111235	0.0252922	-2.60924
FOXG_13716	2334	2.0772	-0.528718	2.91707	0.015738	0.0330613	-2.89014
FOXG_12119	1928	2.0771	4.3978	7.61271	2.07006e-05	0.000647217	3.2294
FOXG_10985	1920	2.07608	2.03243	5.10842	0.000493025	0.00288254	0.205735
FOXG_18857	1557	2.07605	0.850168	3.75986	0.00387781	0.0115363	-1.70327
FOXG_00723	1977	2.07591	4.00758	5.42641	0.000314763	0.0022044	0.479414
FOXG_18479	357	2.07331	4.84237	6.50223	7.64985e-05	0.00110572	1.86721
FOXG_07928	2167	2.07273	1.44288	4.52881	0.00115959	0.00495232	-0.586108
FOXG_20025	3309	2.07243	0.0586002	2.97416	0.0142887	0.0306793	-2.8534
FOXG_13480	1639	2.0724	7.44523	5.95073	0.000154925	0.0015268	1.02165
FOXG_17155	1470	2.07209	0.496626	3.52437	0.00569707	0.0151823	-2.03726
FOXG_11374	988	2.07161	3.03156	5.35027	0.00035001	0.00234368	0.458876
FOXG_15703	499	2.07102	1.511	4.07034	0.00235925	0.00802638	-1.28203
FOXG_12906	1851	2.07049	2.54205	5.75878	0.000199947	0.00171829	1.05901
FOXG_03249	1664	2.06981	3.40243	6.70938	5.92813e-05	0.000999904	2.21932
FOXG_20277	799	2.06941	-0.10714	2.93082	0.0153759	0.0324777	-2.90592
FOXG_17138	908	2.06909	0.309842	3.70155	0.00426282	0.0123678	-1.75095
FOXG_05526	3334	2.06885	3.33113	5.85912	0.000174874	0.00161054	1.13371
FOXG_18480	1554	2.06824	0.299438	3.52461	0.00569479	0.0151811	-2.02168
FOXG_07700	4030	2.06771	2.86403	5.89156	0.000167512	0.00157907	1.21186
FOXG_07752	3016	2.06733	5.24206	8.45796	8.37965e-06	0.000447216	4.11105
FOXG_02353	2353	2.06621	3.62518	6.74937	5.6469e-05	0.000977825	2.25598
FOXG_16651	3229	2.06558	1.89641	4.09694	0.00226219	0.00779557	-1.2818
FOXG_04906	1605	2.06525	4.157	7.02949	4.0391e-05	0.00085637	2.56451
FOXG_17808	1399	2.06512	3.6049	5.64192	0.000234121	0.00187382	0.817653
FOXG_20320	436	2.06494	0.624452	3.64918	0.00464266	0.0131544	-1.85553
FOXG_12872	1311	2.06441	3.21399	5.61972	0.000241297	0.00189566	0.817486
FOXG_05507	993	2.06384	0.453392	3.00117	0.0136511	0.0296221	-2.85265
FOXG_07040	1548	2.0631	1.68368	4.64379	0.000974898	0.00440117	-0.435487
FOXG_00726	1220	2.0629	2.06159	5.11222	0.000490347	0.00287252	0.208898
FOXG_20612	918	2.06219	0.723176	3.09023	0.0117469	0.0263981	-2.74703
FOXG_18782	2444	2.06159	3.79365	6.88601	4.78974e-05	0.000919682	2.41264
FOXG_19686	249	2.06017	-0.531823	2.81761	0.0186289	0.037746	-3.04182
FOXG_07194	2820	2.06006	1.53605	4.15677	0.00205903	0.00731841	-1.15378
FOXG_19847	2832	2.05948	0.814777	3.73391	0.00404444	0.0118933	-1.73997
FOXG_13365	2187	2.05945	2.93092	4.47065	0.00126688	0.00524896	-0.831788
FOXG_03020	2251	2.0582	3.77642	7.02652	4.05328e-05	0.000857368	2.58134
FOXG_04140	1498	2.05742	1.0811	3.68536	0.00437666	0.0125962	-1.83998
FOXG_15726	903	2.05679	2.26303	4.90226	0.000664631	0.0035148	-0.110943
FOXG_05146	1867	2.05669	1.78855	4.53814	0.0011433	0.00490857	-0.600174
FOXG_09890	1705	2.05637	1.26382	3.57297	0.0052596	0.014359	-2.03705
FOXG_08984	1318	2.05633	2.81644	6.06431	0.000133532	0.00143306	1.44173
FOXG_12745	3279	2.05628	4.34348	4.88439	0.000682256	0.00356796	-0.346743
FOXG_20296	1401	2.05427	1.28483	4.02594	0.00253108	0.00844532	-1.33037
FOXG_08177	2925	2.05387	2.64228	4.73297	0.000853254	0.00404363	-0.397794
FOXG_20515	3033	2.05384	4.06067	7.17206	3.41799e-05	0.000816538	2.73842
FOXG_04764	1131	2.05273	0.0514353	3.43891	0.00656031	0.0168493	-2.13513
FOXG_14688	2187	2.05244	0.202352	2.7705	0.0201802	0.0402096	-3.19346
FOXG_04869	936	2.05227	1.3084	3.00128	0.0136485	0.0296221	-2.96045
FOXG_04332	504	2.0517	0.055602	3.40113	0.00698419	0.017702	-2.19327
FOXG_11598	775	2.05141	1.64183	4.49453	0.00122161	0.005116	-0.653478
FOXG_02388	1104	2.05109	3.27123	6.69363	6.04306e-05	0.00100727	2.20639
FOXG_10576	1412	2.05065	3.46053	6.82434	5.15776e-05	0.000941698	2.35549
FOXG_03533	2331	2.04788	1.72767	4.6364	0.000985765	0.00443339	-0.45115
FOXG_19067	560	2.04787	0.0348811	3.2512	0.00896565	0.0214594	-2.42402
FOXG_05661	3741	2.04774	1.80378	4.86342	0.000703584	0.0036439	-0.126599
FOXG_13378	1717	2.04734	-0.562592	2.95782	0.0146891	0.0313642	-2.82699
FOXG_13367	2157	2.04117	4.49639	7.35321	2.77394e-05	0.000754235	2.92641
FOXG_05326	1424	2.04042	1.71765	4.0741	0.00234525	0.00798919	-1.29834
FOXG_20697	582	2.04022	0.606793	3.81865	0.00352629	0.0107707	-1.59454
FOXG_03878	1107	2.03935	-0.194494	3.39345	0.00707376	0.0178811	-2.18812
FOXG_18476	120	2.03931	-0.326178	2.88428	0.0166371	0.0345318	-2.9596
FOXG_03328	2015	2.03918	3.24952	5.7762	0.000195329	0.00169399	1.02783
FOXG_05904	4532	2.03873	-0.192642	3.37551	0.00728764	0.0183062	-2.21548
FOXG_11492	1253	2.0374	0.63	3.52634	0.00567857	0.0151492	-2.04654
FOXG_17254	2060	2.03692	3.90639	7.27582	3.03132e-05	0.00077424	2.86704
FOXG_10644	1271	2.03532	3.87635	6.79169	5.36485e-05	0.00096262	2.2921
FOXG_08147	2083	2.03515	3.77669	5.90676	0.000164175	0.00157038	1.1631
FOXG_07934	1442	2.03467	2.23915	3.85964	0.00330108	0.0102796	-1.70457
FOXG_09084	2285	2.03466	4.18054	7.62976	2.03116e-05	0.000642981	3.25759
FOXG_11662	3872	2.03352	-0.200124	3.35636	0.00752336	0.0187738	-2.24447
FOXG_11588	6106	2.03328	2.80415	5.46945	0.000296544	0.00212531	0.644708
FOXG_03728	4940	2.03271	3.7822	7.25371	3.10954e-05	0.000781542	2.84722
FOXG_10193	1152	2.03207	1.62228	3.78345	0.00373257	0.0112493	-1.74598
FOXG_12848	6015	2.03151	3.31221	3.46816	0.00625054	0.0162266	-2.49001
FOXG_08799	3306	2.03	1.29763	3.23316	0.00924033	0.0219954	-2.58294
FOXG_03657	637	2.02952	3.05236	4.90119	0.000665674	0.0035148	-0.194951
FOXG_15473	1568	2.02832	1.5353	4.52705	0.00116269	0.00495501	-0.596979
FOXG_11268	2773	2.02742	3.16601	5.3349	0.000357623	0.00236905	0.422111
FOXG_03980	1424	2.02708	5.65759	5.5926	0.000250385	0.00192876	0.58868
FOXG_08416	1294	2.02702	7.32696	4.82997	0.000739077	0.00373187	-0.607762
FOXG_15717	2473	2.0268	5.77636	7.0349	4.01341e-05	0.00085637	2.48224
FOXG_06422	1385	2.02607	-0.556748	3.04972	0.0125769	0.027884	-2.68727
FOXG_08884	2110	2.02606	0.946816	3.29661	0.0083107	0.0202783	-2.44102
FOXG_01651	921	2.02603	3.38421	5.11706	0.000486956	0.00286267	0.0898711
FOXG_07858	1998	2.02498	1.95998	5.01301	0.000565678	0.00317018	0.074963
FOXG_07381	2101	2.02474	-0.343565	3.02075	0.013207	0.0289236	-2.74897
FOXG_16237	2235	2.02371	0.650671	3.7741	0.00378943	0.0113657	-1.66569
FOXG_17615	1549	2.02265	0.933136	4.17154	0.00201189	0.00723283	-1.08355
FOXG_11981	1104	2.02245	3.43057	5.93324	0.000158536	0.00154466	1.2248
FOXG_04061	1466	2.0222	2.86743	5.88106	0.000169857	0.00159056	1.197
FOXG_06263	1366	2.02189	2.80823	5.62891	0.0002383	0.00188585	0.861976
FOXG_07601	2303	2.02153	4.21595	7.28659	2.99402e-05	0.000771256	2.86372
FOXG_21830	1274	2.01987	2.10958	3.52333	0.00570677	0.015201	-2.22727
FOXG_01050	1536	2.01847	6.49476	8.12716	1.18361e-05	0.000523736	3.71865
FOXG_03216	2658	2.01828	3.12019	5.23983	0.000408861	0.0025755	0.29064
FOXG_18716	620	2.01786	0.226411	3.46164	0.00631817	0.0163565	-2.11363
FOXG_08827	1275	2.01618	0.469466	3.52103	0.00572845	0.0152432	-2.04163
FOXG_03803	1188	2.01597	2.37631	5.66179	0.000227892	0.00184566	0.939626
FOXG_09569	1686	2.01464	5.02951	7.68712	1.90598e-05	0.000635755	3.28115
FOXG_17974	192	2.01427	-0.319506	3.1489	0.0106428	0.0244612	-2.55305
FOXG_01762	4723	2.01061	3.96798	7.38893	2.66322e-05	0.000735177	2.99399
FOXG_06055	1134	2.0103	0.0308166	3.27705	0.00858657	0.0207589	-2.38388
FOXG_05500	2866	2.01021	5.00807	7.44363	2.50288e-05	0.00072354	3.00324
FOXG_17835	1699	2.00959	2.85432	6.09482	0.000128344	0.00140212	1.47719
FOXG_17896	156	2.00903	1.1561	4.33053	0.00157093	0.00609081	-0.861481
FOXG_14464	2654	2.00821	3.0109	5.18133	0.000444255	0.00270056	0.216984
FOXG_03053	2158	2.00758	3.77348	6.01399	0.000142588	0.00146487	1.30548
FOXG_17168	1741	2.00686	0.438223	3.38431	0.00718182	0.018084	-2.25363
FOXG_19887	1352	2.00577	0.488573	3.46754	0.00625689	0.0162342	-2.12667
FOXG_10040	3014	2.00569	4.37012	4.85805	0.000709151	0.00365715	-0.38988
FOXG_15698	1245	2.00551	4.49961	5.80917	0.000186904	0.00164624	0.971187
FOXG_19241	2174	2.00513	1.53569	4.59976	0.00104164	0.00460311	-0.491686
FOXG_08090	1731	2.00449	3.21617	4.82518	0.000744323	0.00374572	-0.326976
FOXG_11038	1735	2.00321	1.89858	4.32289	0.0015896	0.00612666	-0.936472
FOXG_19831	303	2.0014	-0.18115	2.864	0.0172193	0.0354362	-3.00676
FOXG_14518	2132	2.00009	1.68743	4.63851	0.000982643	0.00442371	-0.445716
FOXG_19294	1868	1.99903	2.76432	6.01504	0.000142393	0.00146487	1.37957
FOXG_00645	1512	1.99851	5.16346	5.18968	0.000439005	0.00268422	0.0369549
FOXG_01337	1170	1.99846	0.908913	3.00133	0.0136474	0.0296221	-2.91342
FOXG_07817	2474	1.99842	1.37155	4.05181	0.00242938	0.00820597	-1.30227
FOXG_03806	1680	1.99613	1.26473	3.52705	0.00567195	0.0151354	-2.11245
FOXG_10813	1648	1.99611	-0.561639	2.6337	0.0254611	0.0485922	-3.3211
FOXG_08480	2839	1.9931	2.37349	5.17493	0.00044832	0.00270787	0.267693
FOXG_05412	2649	1.99253	2.73012	5.51406	0.000278845	0.00204679	0.710331
FOXG_04211	2013	1.99252	2.97363	5.42091	0.000317177	0.00221535	0.559175
FOXG_03507	3831	1.99236	-0.225562	3.27888	0.00856037	0.0207207	-2.36216
FOXG_06292	4249	1.99085	5.50496	6.04568	0.000136811	0.0014487	1.22396
FOXG_10471	1374	1.99002	3.94203	7.31392	2.90152e-05	0.000766703	2.9085
FOXG_04753	2708	1.98958	6.41411	5.83959	0.000179477	0.00161936	0.898024
FOXG_19059	1551	1.9894	1.23455	3.97462	0.00274622	0.0089368	-1.40748
FOXG_08721	4623	1.98932	1.13605	3.32286	0.00795472	0.0196322	-2.42664
FOXG_13615	764	1.98919	0.0327531	3.11165	0.0113308	0.0256515	-2.64065
FOXG_22208	504	1.98785	0.0157402	3.324	0.00793974	0.0196082	-2.31087
FOXG_14118	696	1.98771	1.25844	4.26926	0.00172736	0.00648977	-0.96146
FOXG_17900	716	1.98759	0.442788	3.50806	0.00585219	0.0154971	-2.06094
FOXG_08641	3835	1.98722	4.00739	6.6238	6.58242e-05	0.00105715	2.07537
FOXG_10332	1201	1.98662	2.5615	4.80046	0.00077199	0.00382212	-0.291639
FOXG_04405	2220	1.98643	2.76803	5.55404	0.000263947	0.00198762	0.76198
FOXG_10965	3970	1.98643	3.37813	5.8889	0.000168101	0.00158151	1.16822
FOXG_14003	2412	1.98642	1.21641	4.10362	0.00223849	0.00773952	-1.20931
FOXG_08339	4324	1.9838	6.73729	6.31347	9.69638e-05	0.00123212	1.52833
FOXG_00033	1371	1.98349	3.55703	5.71067	0.000213318	0.001786	0.911587
FOXG_00692	3005	1.98322	4.15412	5.41693	0.000318935	0.00221934	0.449542
FOXG_14436	2454	1.98208	-0.00420079	3.06439	0.0122696	0.0273515	-2.71047
FOXG_03854	2757	1.98048	0.0348811	2.84306	0.0178418	0.036465	-3.0599
FOXG_22900	1361	1.98015	0.618354	3.77599	0.00377787	0.01135	-1.66193
FOXG_00922	1505	1.97926	3.00245	5.65754	0.000229211	0.00185202	0.884618
FOXG_14233	6086	1.97919	7.29084	8.43222	8.60461e-06	0.000452263	4.03075
FOXG_18139	2095	1.97871	3.565	6.08639	0.000129755	0.00140956	1.41688
FOXG_22376	219	1.97828	-0.345506	2.729	0.0216541	0.0425756	-3.198
FOXG_07518	1422	1.97827	7.64178	6.91819	4.60909e-05	0.000901932	2.28314
FOXG_18915	2079	1.97792	0.00675771	3.26128	0.00881584	0.0212081	-2.4075
FOXG_05539	1717	1.97766	4.88749	6.85031	4.99915e-05	0.000932368	2.29968
FOXG_19421	732	1.97722	-0.226373	3.12601	0.0110604	0.0251819	-2.5969
FOXG_09754	369	1.97638	-0.00558301	3.08028	0.0119454	0.0267633	-2.68808
FOXG_02174	10247	1.97585	3.1363	5.27895	0.000386881	0.00248076	0.344742
FOXG_08096	1103	1.97573	2.24525	5.06808	0.000522443	0.00299398	0.12682
FOXG_08748	1245	1.97535	2.14294	4.04438	0.00245816	0.00826828	-1.40123
FOXG_22520	1039	1.97511	3.64692	5.65291	0.000230656	0.00185362	0.824996
FOXG_09234	1086	1.97499	2.72379	5.34498	0.000352608	0.00234929	0.475997
FOXG_11264	5353	1.97454	5.39934	5.30208	0.000374486	0.00243326	0.183801
FOXG_01067	1951	1.97341	3.53742	6.08266	0.000130385	0.00141493	1.41287
FOXG_03255	3425	1.97314	3.78059	6.43359	8.33416e-05	0.00115316	1.85002
FOXG_12941	1710	1.97237	3.57539	6.09661	0.000128046	0.00140212	1.42889
FOXG_22646	3996	1.9722	4.37205	7.32901	2.85179e-05	0.000759042	2.90334
FOXG_09415	996	1.97077	3.08336	6.2721	0.000102197	0.00126464	1.68942
FOXG_05067	2336	1.97042	3.44741	6.0621	0.000133916	0.00143529	1.39302
FOXG_19539	1231	1.96976	0.677357	3.51392	0.00579592	0.0153755	-2.07481
FOXG_04078	2301	1.96965	1.32979	4.01362	0.00258103	0.00855947	-1.35781
FOXG_01597	1944	1.96713	3.31342	5.82049	0.000184101	0.00163682	1.08018
FOXG_08272	947	1.96634	2.63713	5.52795	0.00027357	0.00202493	0.736258
FOXG_09270	1887	1.96554	2.57341	4.12512	0.00216398	0.00758522	-1.33209
FOXG_13650	1654	1.96516	0.560379	3.63387	0.00476023	0.0134072	-1.87736
FOXG_09701	2163	1.96312	0.57917	3.78378	0.00373057	0.0112468	-1.64714
FOXG_08001	1982	1.96248	6.0961	8.86484	5.55805e-06	0.000374894	4.50356
FOXG_10665	2270	1.96215	0.00933685	3.34505	0.00766622	0.0190366	-2.27821
FOXG_19008	2187	1.9613	0.182376	3.23091	0.00927522	0.0220634	-2.47036
FOXG_07974	2107	1.95977	0.012777	3.30122	0.00824707	0.0201694	-2.34595
FOXG_06344	4838	1.95969	-0.397455	2.72329	0.0218651	0.0428641	-3.20471
FOXG_05002	3898	1.95901	3.5646	5.4695	0.000296524	0.00212531	0.57606
FOXG_03165	4474	1.9588	7.62258	9.36101	3.43671e-06	0.000305691	4.96976
FOXG_13914	3003	1.95858	4.99614	8.07606	1.24966e-05	0.000535195	3.71191
FOXG_09319	1434	1.95834	4.18551	7.44647	2.49482e-05	0.000723219	3.04827
FOXG_06524	4890	1.95832	-0.592862	2.84438	0.0178016	0.0364115	-2.99897
FOXG_12016	509	1.95783	1.24375	3.12054	0.0111625	0.0253366	-2.76484
FOXG_13311	911	1.95738	0.903142	3.34627	0.00765062	0.019016	-2.36042
FOXG_02156	1149	1.95633	3.39164	5.61482	0.000242914	0.00190075	0.793112
FOXG_21744	1508	1.95609	2.05465	4.60639	0.00103129	0.00457484	-0.529242
FOXG_02879	1047	1.95607	0.012777	3.25655	0.00888571	0.021322	-2.415
FOXG_14401	1752	1.95602	4.79087	4.7675	0.000810594	0.00393239	-0.570438
FOXG_12780	2055	1.95598	4.99354	5.79483	0.00019052	0.00166477	0.911299
FOXG_07646	3994	1.95385	2.18073	4.19036	0.00195346	0.00709309	-1.17526
FOXG_18821	1489	1.95351	2.92091	6.16893	0.000116627	0.00134634	1.56703
FOXG_17042	1080	1.95186	0.0921494	2.84721	0.0177165	0.0362588	-3.06104
FOXG_21305	981	1.95179	-0.0112819	3.28068	0.00853455	0.0206748	-2.37689
FOXG_12806	3753	1.95017	3.62484	5.00065	0.000575892	0.00321013	-0.106788
FOXG_13745	1287	1.9485	1.24543	3.54697	0.00548907	0.0147974	-2.0801
FOXG_08497	3206	1.94797	5.68752	5.9772	0.000149628	0.00150453	1.1203
FOXG_08837	2340	1.94778	-0.00868561	3.2788	0.00856144	0.0207207	-2.37989
FOXG_00028	1219	1.9472	4.42705	5.55587	0.000263287	0.00198409	0.62225
FOXG_18516	183	1.94712	2.20949	4.86988	0.000696939	0.00362109	-0.155389
FOXG_13937	2429	1.94708	1.98174	4.3095	0.00162287	0.00622527	-0.971095
FOXG_17932	614	1.94601	2.38502	4.74572	0.000837229	0.00401751	-0.35584
FOXG_09673	882	1.94577	-0.026407	2.99928	0.0136948	0.0296921	-2.81102
FOXG_01464	3362	1.94559	6.96992	7.15216	3.49807e-05	0.00082363	2.58345
FOXG_02828	2302	1.94418	0.812454	3.13575	0.0108807	0.0249078	-2.68589
FOXG_17213	1874	1.94277	1.82393	4.09983	0.0022519	0.00777815	-1.275
FOXG_14609	1727	1.94164	2.22547	3.08418	0.0118671	0.0266281	-2.97294
FOXG_21010	2178	1.94139	0.416789	3.38988	0.00711572	0.0179567	-2.2442
FOXG_12271	1638	1.9399	0.238172	3.31931	0.00800203	0.0197059	-2.33792
FOXG_07732	1407	1.93921	3.89162	6.7844	5.41235e-05	0.000964419	2.27995
FOXG_01634	3813	1.93907	1.76288	3.68073	0.00440983	0.0126707	-1.92878
FOXG_03013	1100	1.93861	3.13333	5.96411	0.000152223	0.00151596	1.28517
FOXG_15445	4239	1.93855	12.5614	9.75087	2.3897e-06	0.0002669	5.3093
FOXG_08394	1669	1.93832	0.176204	3.40916	0.00689178	0.0175233	-2.19318
FOXG_19620	219	1.93527	-0.0833865	2.70351	0.0226124	0.0440275	-3.26939
FOXG_21217	2242	1.93516	3.56896	5.35336	0.000348498	0.00233838	0.408903
FOXG_04865	1821	1.93478	3.16961	5.38689	0.000332558	0.00226804	0.493451
FOXG_17642	551	1.93467	1.11706	4.02514	0.00253426	0.00845108	-1.32227
FOXG_20373	1813	1.93419	-0.639997	2.78523	0.0196815	0.039382	-3.08752
FOXG_06257	4923	1.9337	2.6695	5.29093	0.00038041	0.00245439	0.402715
FOXG_11628	2077	1.93358	2.61772	5.17595	0.000447667	0.00270787	0.24415
FOXG_17984	1292	1.93356	0.975414	3.7557	0.00390405	0.0115954	-1.72433
FOXG_21578	2088	1.93297	0.227566	3.51306	0.00580412	0.0153855	-2.03736
FOXG_22460	162	1.93271	1.51683	3.75822	0.00388816	0.0115579	-1.77659
FOXG_00818	2418	1.93265	3.25406	5.49034	0.000288111	0.00208508	0.630634
FOXG_00362	2743	1.93251	4.46657	6.83317	5.1032e-05	0.000941387	2.3032
FOXG_18733	267	1.93205	2.34682	4.03526	0.00249393	0.00836157	-1.44291
FOXG_07833	1056	1.93022	1.53451	4.13651	0.00212559	0.00748596	-1.18924
FOXG_13579	1457	1.9302	0.555528	3.1624	0.0104042	0.0240775	-2.61549
FOXG_10621	3163	1.9296	0.0996369	2.77555	0.0200078	0.0399196	-3.17356
FOXG_05082	800	1.92953	2.12173	4.78122	0.000794278	0.00390217	-0.277127
FOXG_04240	2798	1.92896	0.329403	3.30557	0.00818742	0.0200486	-2.36727
FOXG_17812	237	1.92742	0.745876	3.3953	0.00705205	0.0178436	-2.26773
FOXG_18819	2793	1.92568	2.74058	5.51439	0.000278719	0.00204679	0.707868
FOXG_03341	420	1.92369	1.75851	4.57144	0.00108712	0.00474764	-0.553239
FOXG_13107	1756	1.92325	0.590181	3.51808	0.00575639	0.0152979	-2.06036
FOXG_02931	2628	1.92312	2.0756	4.76127	0.000818126	0.00395643	-0.304075
FOXG_20540	1842	1.92276	4.22473	5.56093	0.000261467	0.00197466	0.64541
FOXG_08588	2214	1.92158	3.2216	5.93504	0.000158159	0.00154261	1.23928
FOXG_08830	2701	1.92108	3.14896	5.49661	0.000285629	0.00207495	0.647872
FOXG_13687	6557	1.92095	-0.0116418	2.6475	0.0248706	0.0476752	-3.36277
FOXG_07542	1059	1.9205	1.39871	3.84786	0.00336419	0.0104138	-1.62215
FOXG_12688	3371	1.91816	3.07901	5.0309	0.000551229	0.00311097	-0.0120402
FOXG_22103	3786	1.91769	-0.277967	2.99614	0.0137677	0.0298067	-2.79549
FOXG_05394	3465	1.91716	2.28973	4.80482	0.000767032	0.00380663	-0.261559
FOXG_11708	1572	1.91629	2.85416	5.41684	0.000318978	0.00221934	0.561626
FOXG_18434	2125	1.91596	2.95325	4.56038	0.00110545	0.0047915	-0.703583
FOXG_13857	885	1.91558	3.53607	6.26726	0.000102829	0.00126799	1.65219
FOXG_03519	1737	1.91548	2.98142	5.84859	0.000177339	0.00161936	1.14136
FOXG_02050	2799	1.91508	3.79883	6.3225	9.58604e-05	0.00122639	1.70506
FOXG_19807	1459	1.91482	3.83039	5.10138	0.000498027	0.00290525	0.0191596
FOXG_10027	2339	1.91379	2.21557	4.00589	0.00261292	0.00862337	-1.47477
FOXG_03768	2806	1.91323	10.119	8.46464	8.32236e-06	0.000447216	4.03382
FOXG_05714	3865	1.91306	0.408709	3.16074	0.0104332	0.0241018	-2.60383
FOXG_00129	2509	1.91304	1.81795	4.47338	0.00126161	0.00523715	-0.707006
FOXG_01691	3177	1.91271	2.77878	4.89518	0.000671556	0.00353331	-0.18139
FOXG_05897	3550	1.91202	5.33532	7.10709	3.68714e-05	0.000834176	2.58717
FOXG_11413	2314	1.91174	1.53659	3.79551	0.00366051	0.011087	-1.71991
FOXG_21618	324	1.91071	1.1126	3.8803	0.00319332	0.0100129	-1.54515
FOXG_13658	1870	1.90987	2.22041	4.52876	0.00115968	0.00495232	-0.664672
FOXG_04298	2967	1.90948	3.98749	5.54161	0.000268487	0.00200584	0.637878
FOXG_11061	2407	1.90904	-0.267008	3.08991	0.0117532	0.0264066	-2.65119
FOXG_12693	4372	1.90897	0.833085	3.79808	0.00364534	0.0110604	-1.64824
FOXG_15027	3629	1.90884	0.746475	3.42943	0.00666408	0.0170516	-2.21673
FOXG_21542	399	1.90873	-0.0440625	2.91449	0.0158071	0.0331864	-2.94246
FOXG_00324	4989	1.9073	2.34712	5.16219	0.000456534	0.00273841	0.249333
FOXG_18784	1198	1.90726	-0.269198	3.08323	0.0118862	0.0266594	-2.66141
FOXG_03670	1801	1.90722	3.76862	6.36313	9.10612e-05	0.00119204	1.7593
FOXG_11359	2752	1.90605	1.66895	4.19856	0.00192856	0.00703532	-1.10945
FOXG_18138	396	1.90391	1.43336	3.79585	0.0036585	0.011087	-1.71161
FOXG_01833	2830	1.90322	5.33022	8.11548	1.19836e-05	0.000523736	3.74096
FOXG_01341	2829	1.90287	6.18742	5.89666	0.000166383	0.00157666	0.985087
FOXG_00065	391	1.90253	3.25873	5.56971	0.000258342	0.00196823	0.739727
FOXG_01008	1548	1.90152	3.53052	5.69046	0.000219219	0.0018193	0.883979
FOXG_04331	2524	1.90138	2.66484	4.09889	0.00225525	0.00778194	-1.38872
FOXG_06488	1909	1.90085	1.59578	3.69532	0.00430625	0.0124486	-1.886
FOXG_13701	2972	1.89947	-0.634153	2.75973	0.0205526	0.0408292	-3.12657
FOXG_10751	2417	1.8991	1.21466	3.60698	0.00497434	0.0138417	-1.98383
FOXG_09218	714	1.89847	2.9721	4.90739	0.000659662	0.00350388	-0.181798
FOXG_10553	4213	1.89839	0.707584	3.58652	0.00514399	0.0141548	-1.96599
FOXG_08130	1652	1.89584	1.79195	4.50344	0.00120516	0.00506956	-0.658657
FOXG_12922	2022	1.89536	1.7036	3.4909	0.00602018	0.0157906	-2.23234
FOXG_10421	1653	1.89365	3.47644	4.62304	0.00100576	0.00449418	-0.662583
FOXG_13419	1574	1.89267	2.85032	5.16959	0.000451746	0.00272225	0.2108
FOXG_13826	5200	1.89249	2.04036	4.61676	0.00101531	0.00452327	-0.514391
FOXG_10313	3734	1.89198	7.09184	8.01086	1.33984e-05	0.000554098	3.57602
FOXG_10984	2554	1.89136	5.38535	6.50508	7.6228e-05	0.00110511	1.83428
FOXG_05827	1505	1.88967	0.396759	3.30009	0.00826254	0.0201756	-2.3841
FOXG_18159	4117	1.88881	3.76548	5.59127	0.00025084	0.00192998	0.726982
FOXG_02189	2524	1.88735	1.91192	4.85483	0.000712517	0.00366362	-0.153375
FOXG_00569	1191	1.88732	-0.0395074	2.96728	0.014456	0.0309681	-2.86288
FOXG_08268	3052	1.8866	3.20245	5.61824	0.000241785	0.00189566	0.810176
FOXG_10000	5161	1.88652	3.55119	5.37572	0.000337776	0.00228782	0.441922
FOXG_13467	1255	1.88644	0.132902	2.98583	0.0140097	0.0301985	-2.85214
FOXG_08670	1817	1.88626	0.856326	3.5861	0.00514751	0.014157	-1.97984
FOXG_21503	489	1.88559	1.48269	3.72741	0.00408737	0.0119823	-1.82613
FOXG_12195	1999	1.88487	1.02236	2.72819	0.021684	0.0426106	-3.36911
FOXG_13788	1773	1.88284	2.78366	4.61519	0.00101771	0.00452636	-0.59973
FOXG_07724	735	1.88243	2.32568	4.75754	0.000822662	0.00397283	-0.336585
FOXG_18626	1718	1.88241	-0.0527312	3.17659	0.0101593	0.023637	-2.53667
FOXG_03212	300	1.88221	1.46013	3.77145	0.00380574	0.0113942	-1.75097
FOXG_07531	1461	1.88189	0.367369	2.82224	0.0184833	0.0375402	-3.13751
FOXG_01233	1917	1.88182	0.76627	3.55193	0.00544454	0.0147172	-2.02467
FOXG_13753	1668	1.88179	3.09035	5.95513	0.000154031	0.00152377	1.27437
FOXG_21544	1117	1.88172	0.473296	2.93556	0.015253	0.0322967	-2.97212
FOXG_17306	2674	1.88159	3.35659	4.83727	0.00073117	0.00371366	-0.328285
FOXG_03489	3222	1.8804	6.58876	7.78831	1.70516e-05	0.000607726	3.33776
FOXG_13351	2134	1.88023	4.18112	5.94139	0.000156843	0.001537	1.17236
FOXG_02179	4005	1.87911	3.11769	5.85649	0.000175486	0.0016119	1.14092
FOXG_21258	1482	1.87884	0.822636	3.69307	0.00432207	0.0124832	-1.81079
FOXG_03576	832	1.87864	2.25165	3.47944	0.00613516	0.0159861	-2.3268
FOXG_08627	159	1.87839	1.96521	4.21761	0.00187203	0.00687688	-1.11327
FOXG_06192	2157	1.87839	1.89166	4.09325	0.00227541	0.00783335	-1.29824
FOXG_03529	2035	1.87803	2.71069	5.22087	0.000419988	0.00261565	0.297395
FOXG_08015	814	1.87711	2.78278	4.81996	0.000750073	0.0037547	-0.293369
FOXG_20769	2310	1.87548	2.02324	4.62811	0.000998116	0.0044754	-0.496978
FOXG_10131	1728	1.87508	1.38536	4.0809	0.00232019	0.00793239	-1.26263
FOXG_10949	707	1.87471	0.828948	2.88688	0.016564	0.0344359	-3.09168
FOXG_11288	3324	1.87428	3.34689	4.94439	0.000624966	0.00337871	-0.167072
FOXG_03027	1757	1.87396	4.06252	5.51883	0.000277023	0.00203888	0.598324
FOXG_16650	3027	1.8735	1.84123	4.41156	0.0013867	0.00557656	-0.80335
FOXG_02859	668	1.87178	1.80817	3.36492	0.00741693	0.0185682	-2.45029
FOXG_07705	1309	1.87019	4.58688	5.57276	0.000257268	0.00196485	0.629968
FOXG_22104	1731	1.87001	2.08434	2.70156	0.0226876	0.0441244	-3.58015
FOXG_13784	2937	1.86973	2.29222	4.50081	0.00120999	0.00507961	-0.71914
FOXG_01758	1634	1.86947	3.62968	6.55753	7.14278e-05	0.00108045	2.01322
FOXG_03770	4202	1.86913	7.64624	8.66	6.82122e-06	0.000407979	4.26476
FOXG_07711	1864	1.8685	2.18896	4.78276	0.000792468	0.00389571	-0.285145
FOXG_18292	1281	1.86709	2.86711	5.31774	0.000366335	0.00240685	0.419056
FOXG_05090	2848	1.86689	2.78834	5.19833	0.000433639	0.00266831	0.258108
FOXG_12213	1845	1.86682	1.6781	3.86278	0.00328446	0.0102471	-1.63247
FOXG_19611	1247	1.86656	1.17709	2.92766	0.0154585	0.0326058	-3.07147
FOXG_06171	2382	1.86636	0.753723	3.61415	0.0049163	0.0137316	-1.92691
FOXG_11409	5596	1.86475	4.03464	6.48957	7.77135e-05	0.00111505	1.90069
FOXG_05208	2553	1.86474	3.50825	6.39067	8.79552e-05	0.00117505	1.81045
FOXG_05377	423	1.8647	-0.415056	2.65181	0.0246891	0.0473883	-3.31375
FOXG_05948	1580	1.86461	3.58344	5.91072	0.000163319	0.00156602	1.17811
FOXG_17815	778	1.8643	3.30175	4.66605	0.000942899	0.00430762	-0.580198
FOXG_01643	1165	1.86386	2.42669	4.93956	0.000629385	0.00339203	-0.0798502
FOXG_02916	996	1.86363	3.42721	3.82052	0.00351571	0.0107485	-1.93033
FOXG_19795	126	1.86331	0.137173	3.15663	0.0105055	0.0242527	-2.58469
FOXG_12281	1804	1.86318	3.28544	6.17992	0.00011499	0.00134009	1.55459
FOXG_11952	2479	1.86278	4.4539	7.09825	3.72549e-05	0.00083739	2.62363
FOXG_10424	2149	1.86167	3.11082	3.97554	0.00274218	0.00893419	-1.64012
FOXG_18195	945	1.86159	0.837255	3.72188	0.00412425	0.0120666	-1.76788
FOXG_14292	3974	1.86144	5.05188	7.47437	2.41737e-05	0.000714705	3.0336
FOXG_02270	1253	1.86114	3.72217	5.67566	0.000223652	0.00182839	0.845582
FOXG_03517	1245	1.86071	2.80491	5.31372	0.000368409	0.00241286	0.419547
FOXG_02940	1304	1.86022	1.895	4.65581	0.00095747	0.00435506	-0.444325
FOXG_13755	4185	1.85854	8.03076	7.06744	3.8626e-05	0.000846276	2.45966
FOXG_02267	789	1.85754	1.28293	4.15373	0.00206888	0.00733587	-1.14269
FOXG_22011	1549	1.85682	1.90619	4.52737	0.00116214	0.00495467	-0.635516
FOXG_12642	4297	1.85455	3.02703	4.95368	0.000616565	0.00335596	-0.123113
FOXG_01741	1922	1.85418	4.35322	6.93709	4.50648e-05	0.000899664	2.43557
FOXG_13118	1690	1.85315	0.0970184	2.97774	0.0142026	0.0305449	-2.8633
FOXG_20271	1147	1.853	0.632389	3.37349	0.00731213	0.0183544	-2.29401
FOXG_06139	2863	1.85264	5.48204	6.24349	0.000105995	0.00128865	1.48668
FOXG_09371	2357	1.85245	1.27555	4.17392	0.0020044	0.00721834	-1.11178
FOXG_10429	1104	1.85192	4.38031	5.26886	0.000392425	0.00250492	0.212151
FOXG_17763	1852	1.85175	4.90118	6.75378	5.61673e-05	0.000975847	2.17496
FOXG_10796	2521	1.85152	2.25617	3.90547	0.00306697	0.00970949	-1.64158
FOXG_03266	2140	1.85147	9.57166	7.11706	3.64438e-05	0.000832193	2.4996
FOXG_04076	1858	1.85094	5.39916	5.51078	0.000280108	0.00205432	0.482531
FOXG_08059	2529	1.84914	4.36856	7.11658	3.64639e-05	0.000832193	2.65024
FOXG_15640	597	1.84869	3.23493	4.86837	0.000698487	0.00362551	-0.269546
FOXG_08428	2782	1.84868	3.65286	5.69363	0.000218283	0.00181733	0.876152
FOXG_00507	4289	1.8485	3.85654	6.56632	7.06556e-05	0.00107659	2.00906
FOXG_20736	360	1.848	-0.076602	2.82235	0.0184796	0.0375401	-3.08738
FOXG_18600	1587	1.84784	2.0004	4.28574	0.00168374	0.00637427	-1.01459
FOXG_13809	1260	1.84776	1.13487	3.64876	0.00464584	0.0131598	-1.91285
FOXG_08083	3317	1.84729	6.42197	8.46596	8.31109e-06	0.000447216	4.08245
FOXG_11232	929	1.84671	2.53728	5.23955	0.000409018	0.0025755	0.338895
FOXG_18599	651	1.8463	2.78788	5.09043	0.000505919	0.00293157	0.101685
FOXG_00896	2551	1.84611	6.41157	6.96927	4.33737e-05	0.000885078	2.3748
FOXG_01016	195	1.846	7.0464	5.92608	0.00016004	0.00155078	0.994917
FOXG_18482	4776	1.84576	2.76275	4.28944	0.0016741	0.00635389	-1.10112
FOXG_00792	2539	1.84571	3.77507	6.50391	7.63395e-05	0.00110511	1.93577
FOXG_03720	557	1.84475	2.35688	3.58181	0.00518388	0.0142232	-2.17552
FOXG_03245	1014	1.84442	8.69705	8.00696	1.34545e-05	0.000554098	3.54804
FOXG_22018	1603	1.84362	1.27638	3.7872	0.00371	0.0111946	-1.71066
FOXG_05234	5922	1.8432	3.64805	5.89614	0.000166498	0.00157666	1.15198
FOXG_19786	859	1.84242	0.594573	3.18157	0.0100748	0.0234665	-2.59299
FOXG_18750	1795	1.84224	0.361737	3.30899	0.00814083	0.0199627	-2.36884
FOXG_02215	2700	1.8413	3.20874	5.63505	0.000236318	0.00188025	0.831488
FOXG_21571	8635	1.84063	1.96102	3.17265	0.0102267	0.0237673	-2.78752
FOXG_13946	4172	1.83989	5.84001	7.87854	1.5454e-05	0.000582114	3.46137
FOXG_13313	1950	1.83918	2.27063	4.69032	0.000909284	0.00420435	-0.431891
FOXG_00480	1810	1.83838	3.16914	5.37203	0.000339523	0.00229741	0.468736
FOXG_00595	4754	1.83785	3.32022	4.903	0.000663914	0.00351442	-0.2281
FOXG_12796	2237	1.83771	5.06148	6.58279	6.92332e-05	0.00106636	1.9496
FOXG_13340	1101	1.8374	3.26809	4.81782	0.000752442	0.00376113	-0.349147
FOXG_07575	2475	1.83714	3.47922	5.99606	0.000145974	0.00148051	1.29833
FOXG_00667	1095	1.83663	5.18794	6.0449	0.000136949	0.0014487	1.23658
FOXG_00684	1972	1.8362	4.13527	4.74985	0.000832116	0.00400009	-0.540606
FOXG_00635	3044	1.836	7.54482	4.3516	0.00152067	0.0059562	-1.3655
FOXG_09616	2153	1.83433	3.07917	5.09987	0.000499112	0.00290669	0.085462
FOXG_20455	1458	1.83412	1.87504	3.92471	0.00297398	0.00947838	-1.56054
FOXG_08395	1507	1.83363	4.10809	6.02989	0.000139657	0.00145647	1.29499
FOXG_11194	1696	1.8332	3.41398	5.63127	0.000237536	0.00188581	0.808948
FOXG_00962	2641	1.83273	5.06882	7.29138	2.97757e-05	0.000770834	2.8181
FOXG_00463	2185	1.83165	4.61508	7.1871	3.35875e-05	0.000810284	2.71913
FOXG_09477	4953	1.83026	5.10803	6.61746	6.6339e-05	0.00106183	1.99105
FOXG_02036	2666	1.82985	3.84461	5.84408	0.000178408	0.00161936	1.06548
FOXG_19554	2280	1.82979	4.32506	6.60667	6.72254e-05	0.00106183	2.0279
FOXG_04401	1812	1.82951	2.27604	4.38792	0.00143797	0.00572053	-0.88933
FOXG_01133	8186	1.82925	5.26435	7.56697	2.17849e-05	0.00066681	3.13
FOXG_08031	1897	1.82925	5.24841	5.12037	0.000484657	0.00285769	-0.0777976
FOXG_18985	1868	1.82882	1.5878	3.82383	0.00349696	0.0107132	-1.68491
FOXG_11059	5452	1.82859	7.1022	6.37096	9.01658e-05	0.00118779	1.59258
FOXG_10352	3288	1.8281	5.30944	6.31565	9.66967e-05	0.00123022	1.59003
FOXG_11001	1171	1.82793	6.32625	7.77035	1.73906e-05	0.000609757	3.3242
FOXG_22593	1263	1.82716	0.785232	3.43043	0.00665301	0.0170285	-2.22182
FOXG_13094	1048	1.82676	0.622806	2.7244	0.0218238	0.0428131	-3.32895
FOXG_10504	1848	1.82649	1.57156	3.41947	0.0067749	0.0172758	-2.33149
FOXG_05516	2560	1.82596	4.57408	7.08425	3.78711e-05	0.000840103	2.59882
FOXG_12812	3382	1.82558	4.10926	6.82725	5.13972e-05	0.000941387	2.3158
FOXG_03347	1467	1.82551	2.95668	3.95156	0.00284911	0.0091997	-1.66509
FOXG_05415	2272	1.8252	2.40159	4.69271	0.000906045	0.00419857	-0.443206
FOXG_02975	1299	1.8248	2.71806	4.42354	0.00136147	0.0055046	-0.887906
FOXG_11173	3072	1.82409	4.16539	6.54184	7.28283e-05	0.00109197	1.9569
FOXG_13810	1617	1.82336	3.32874	5.68021	0.000222278	0.00182698	0.883377
FOXG_07515	820	1.8231	1.42084	3.27855	0.00856504	0.0207221	-2.53812
FOXG_05114	3711	1.82268	4.11855	6.38733	8.83261e-05	0.00117546	1.76279
FOXG_12296	2459	1.82259	2.33947	4.01104	0.00259164	0.00858134	-1.48738
FOXG_14258	2380	1.82243	1.06795	2.90855	0.0159668	0.0334339	-3.09088
FOXG_22480	2083	1.82226	0.676255	3.47388	0.0061917	0.0161133	-2.14141
FOXG_14023	1074	1.82095	1.99151	3.59124	0.00510427	0.014094	-2.11399
FOXG_18264	4266	1.82023	2.96642	5.68349	0.000221293	0.00182488	0.917039
FOXG_15016	2135	1.81852	1.79806	3.87226	0.0032348	0.0101157	-1.63683
FOXG_04649	840	1.81852	0.608444	2.62707	0.0257493	0.0489827	-3.48024
FOXG_13517	1405	1.81774	0.517408	3.53722	0.00557786	0.0149418	-2.02807
FOXG_06435	1996	1.81765	2.62202	5.31947	0.000365447	0.00240405	0.44292
FOXG_08304	3629	1.81602	3.55973	6.05446	0.000135254	0.00144246	1.36941
FOXG_18587	770	1.81558	1.74882	3.92265	0.00298381	0.00949617	-1.54996
FOXG_16554	860	1.81537	0.701076	2.71272	0.0222613	0.0435068	-3.35763
FOXG_01794	4089	1.81504	1.377	3.33825	0.00775348	0.0192212	-2.4398
FOXG_01490	2898	1.81488	1.89539	3.90896	0.00304991	0.00966517	-1.59184
FOXG_01530	4239	1.81439	4.34883	6.98799	4.24217e-05	0.00087701	2.4963
FOXG_09472	2447	1.81391	2.41261	4.62513	0.0010026	0.00448779	-0.547256
FOXG_03783	1482	1.81381	0.883275	3.34546	0.00766099	0.0190304	-2.36776
FOXG_10255	2493	1.8138	4.86408	7.39307	2.65068e-05	0.000734173	2.94731
FOXG_15444	3009	1.81246	8.2148	6.36365	9.10015e-05	0.00119204	1.56094
FOXG_20040	8858	1.81243	4.17927	6.70949	5.92735e-05	0.000999904	2.16589
FOXG_09243	6187	1.81063	2.34976	4.41854	0.00137194	0.00553188	-0.852751
FOXG_06191	3534	1.81059	4.84996	7.17133	3.42088e-05	0.000816538	2.68651
FOXG_00702	1588	1.81038	1.72044	4.45468	0.00129814	0.00534192	-0.728567
FOXG_00965	2375	1.81037	2.08193	4.1047	0.00223469	0.00773349	-1.30436
FOXG_04321	2784	1.81002	4.64157	4.53237	0.00115334	0.00493622	-0.926658
FOXG_20012	3833	1.8095	2.82084	3.5969	0.00505715	0.0140084	-2.22126
FOXG_09881	867	1.80932	0.48971	2.94538	0.0150016	0.0318616	-2.95726
FOXG_11646	1250	1.80798	2.28856	3.36375	0.00743141	0.0186	-2.5239
FOXG_21110	5369	1.80788	1.0459	3.17061	0.0102618	0.023838	-2.66783
FOXG_12179	1651	1.80756	0.584009	3.33514	0.00779374	0.0193072	-2.35271
FOXG_09518	7375	1.80737	4.71656	6.83675	5.08131e-05	0.000941387	2.28823
FOXG_07143	1392	1.80737	-0.100774	2.62722	0.0257429	0.0489827	-3.38705
FOXG_08222	1957	1.80733	4.29731	6.29231	9.96035e-05	0.00124635	1.62666
FOXG_07697	1782	1.80653	8.13121	7.17552	3.40424e-05	0.000816313	2.58942
FOXG_07985	1240	1.80596	3.98472	6.03691	0.000138384	0.00145311	1.31332
FOXG_05464	992	1.80534	5.08593	7.08818	3.76971e-05	0.000839892	2.57422
FOXG_07503	2531	1.80517	2.01769	4.18574	0.00196765	0.00712254	-1.17316
FOXG_12094	5071	1.80417	1.05253	3.14561	0.0107019	0.0245643	-2.70766
FOXG_19655	606	1.80117	1.49992	4.07559	0.00233974	0.00797564	-1.28585
FOXG_17957	2491	1.80087	3.46333	5.80921	0.000186894	0.00164624	1.04812
FOXG_09038	1428	1.80062	3.93712	6.51661	7.51436e-05	0.00110144	1.93968
FOXG_05314	1437	1.80051	-0.120883	2.64565	0.024949	0.0478078	-3.3575
FOXG_00673	1479	1.79977	2.60721	4.39421	0.00142413	0.00568941	-0.922683
FOXG_18004	498	1.79905	1.32751	3.69083	0.00433782	0.0125121	-1.86785
FOXG_19803	96	1.79777	-0.107858	2.99801	0.0137242	0.0297371	-2.81221
FOXG_20026	2628	1.79577	2.08253	4.26179	0.00174753	0.00653488	-1.06302
FOXG_16450	2100	1.79514	3.73322	5.23944	0.000409081	0.0025755	0.226181
FOXG_12172	1595	1.79485	8.58403	8.40818	8.82069e-06	0.000455735	3.98707
FOXG_12729	3184	1.79481	3.3282	4.76954	0.000808143	0.00393007	-0.430364
FOXG_06657	2436	1.79466	0.509974	3.45375	0.00640114	0.0165179	-2.15816
FOXG_02012	4927	1.79436	3.67489	6.15804	0.000118274	0.00135218	1.49648
FOXG_22883	2266	1.79405	0.863926	3.2469	0.00903025	0.0215942	-2.52429
FOXG_07591	630	1.79376	3.59315	5.40106	0.000326056	0.00224274	0.46948
FOXG_05220	1143	1.79227	2.62545	4.88273	0.000683924	0.0035713	-0.187141
FOXG_20789	5357	1.79223	2.04756	4.10575	0.00223102	0.00773349	-1.30234
FOXG_05137	3087	1.79094	3.83999	6.0263	0.000140313	0.00145647	1.30988
FOXG_11562	1649	1.79062	0.892932	3.21308	0.00955639	0.0225671	-2.5796
FOXG_10355	3014	1.79014	3.34188	4.74029	0.000844023	0.00403479	-0.475178
FOXG_00422	1360	1.79011	1.33585	3.60194	0.0050156	0.0139304	-2.01105
FOXG_02280	3949	1.78981	2.97544	4.33852	0.00155166	0.00603667	-1.05528
FOXG_05051	708	1.78833	0.427824	2.80646	0.0189849	0.038275	-3.17499
FOXG_03852	1922	1.78767	3.59238	4.15475	0.00206556	0.00733161	-1.4149
FOXG_18669	222	1.78735	2.45167	4.89596	0.000670789	0.00353331	-0.149963
FOXG_20226	246	1.78583	0.648083	3.54987	0.00546302	0.0147557	-2.02126
FOXG_21851	2522	1.78565	1.12551	3.59026	0.00511253	0.0141055	-2.00722
FOXG_09189	3893	1.78489	2.70661	4.58108	0.00107139	0.00469276	-0.649579
FOXG_12048	1857	1.78353	1.12659	3.35251	0.00757167	0.0188524	-2.38644
FOXG_00823	2292	1.78273	6.29534	6.38197	8.89238e-05	0.00118021	1.63112
FOXG_11233	1087	1.78243	3.9091	6.52945	7.39554e-05	0.00109197	1.95756
FOXG_21525	198	1.78212	-0.336841	2.68148	0.0234751	0.045469	-3.2792
FOXG_00694	6024	1.78108	2.17389	4.56451	0.00109857	0.00477444	-0.613055
FOXG_11963	1994	1.7804	0.794614	3.32118	0.00797709	0.0196724	-2.39634
FOXG_11449	3596	1.78033	4.22731	4.94976	0.000620092	0.00336811	-0.249377
FOXG_07093	2907	1.77966	1.11912	3.54863	0.00547416	0.0147743	-2.07303
FOXG_21529	1900	1.77912	4.15678	5.21771	0.000421874	0.00262414	0.153533
FOXG_03369	4793	1.77871	5.43912	7.70224	1.87442e-05	0.000631297	3.27646
FOXG_10505	1614	1.77813	3.79571	5.27409	0.000389543	0.00249049	0.269954
FOXG_11515	2300	1.77736	3.91476	6.19369	0.000112973	0.00132699	1.52484
FOXG_13194	1780	1.7771	2.56717	3.45011	0.00643984	0.0166095	-2.43346
FOXG_01496	2657	1.77595	4.03681	6.0549	0.000135177	0.00144246	1.33202
FOXG_16406	1208	1.77507	2.22715	4.60019	0.00104096	0.00460208	-0.564713
FOXG_08279	1744	1.77482	5.14084	5.99539	0.000146103	0.00148051	1.171
FOXG_05498	2227	1.77444	2.98978	4.54412	0.00113299	0.00488443	-0.737105
FOXG_08276	1498	1.77407	4.61844	5.95649	0.000153756	0.00152249	1.15398
FOXG_10116	2074	1.77398	10.7534	6.06493	0.000133424	0.00143306	1.12851
FOXG_14527	2293	1.77364	0.0956382	2.69344	0.0230028	0.0446373	-3.3092
FOXG_01272	3437	1.77362	5.95135	6.99576	4.20331e-05	0.000873131	2.42298
FOXG_01009	2156	1.77328	4.00272	5.87715	0.00017074	0.00159325	1.09647
FOXG_11259	2140	1.77264	3.96784	6.38863	8.81822e-05	0.00117505	1.77382
FOXG_11796	1698	1.7723	-0.107858	2.75803	0.0206121	0.0409215	-3.18621
FOXG_12282	1417	1.77227	1.82446	3.64041	0.00470967	0.0132936	-2.01329
FOXG_13344	1552	1.77137	0.463294	3.07711	0.0120093	0.0268892	-2.74824
FOXG_08390	2867	1.77063	7.8899	5.93214	0.000158767	0.00154466	0.984434
FOXG_02226	1018	1.76968	2.24976	4.43471	0.00133838	0.00544932	-0.816802
FOXG_13908	2976	1.76933	5.25442	7.50539	2.33433e-05	0.000696086	3.05835
FOXG_05254	1845	1.7681	4.56806	6.99986	4.183e-05	0.000870649	2.49574
FOXG_17010	1451	1.76801	4.17841	6.19161	0.000113275	0.00132904	1.50242
FOXG_17972	249	1.76585	0.455407	2.95032	0.0148768	0.0316412	-2.94786
FOXG_20028	3280	1.7658	2.30452	4.23889	0.00181095	0.00671173	-1.12797
FOXG_03313	1868	1.7656	4.83854	5.16629	0.000453877	0.00273033	0.0175906
FOXG_04887	1972	1.76557	1.66972	3.71433	0.00417516	0.0121916	-1.87193
FOXG_08427	3582	1.76498	2.85378	4.83808	0.000730303	0.00371212	-0.280122
FOXG_09965	3752	1.76497	1.61131	3.92333	0.00298056	0.00949164	-1.53491
FOXG_00478	4019	1.76487	4.61316	7.1257	3.60774e-05	0.000832193	2.64441
FOXG_07813	798	1.76452	2.35034	4.65769	0.000954787	0.00434476	-0.492155
FOXG_05401	3968	1.76442	5.26745	6.93212	4.53322e-05	0.00090153	2.37404
FOXG_07580	1128	1.76257	2.22904	4.44429	0.00131892	0.00540393	-0.801188
FOXG_13853	3697	1.76253	2.90378	5.40872	0.000322601	0.00222781	0.540727
FOXG_00067	4728	1.76162	1.57161	3.54803	0.00547951	0.0147849	-2.12959
FOXG_02037	1730	1.76153	3.97621	6.4399	8.26864e-05	0.00115042	1.83854
[truncated: 3,495 more rows]
