# Supplementary material for: Kinome Expansion in the Fusarium oxysporum Species Complex Driven by Accessory Chromosomes
Source: mSphere. 2018 Jun 13;3(3):e00231-18. doi: 10.1128/mSphere.00231-18 (PMC6001611; doi:10.1128/mSphere.00231-18)
Supplement: TABLE S2 [file sph003182566st2.xlsx]

## Sheet: Sheet1
Notes	Classification	FO4287	FO47	FO5176454	FOCL57	FOcot	FOHDV247	FOII5	FOmel	FOMN25	FOPHW808	FOPHW815	FOSC	Gzea	Fver	Mory	Ncra	Anid	Scer	Spom		Conserved Ascomycete Kinome	Filamentous Kinome	Fusaria Kinome	FOSC Kinome
	AGC/Akt	0	0	0	0	0	0	0	0	0	0	0	0	0	0	0	0	0	0	1
	AGC/Akt/SCH9	1	1	1	1	1	1	1	1	1	1	1	1	1	1	1	1	1	1	1		x
	AGC/Akt/YPK	1	1	1	1	1	1	1	1	1	1	1	1	1	1	1	1	1	2	1		x
	AGC/NDR/CBK1	1	1	1	1	1	1	1	1	1	1	1	1	1	1	2	1	1	1	1		x
	AGC/NDR/DBF	1	1	1	1	1	1	1	1	1	1	1	1	1	1	1	1	1	2	2		x
	AGC/NDR/NDR	1	1	1	1	1	1	1	1	1	1	1	1	1	1	1	1	1	0	0			x
	AGC/NDR/RIM15	1	1	1	1	1	1	1	1	1	1	1	1	1	1	1	1	1	1	1		x
	AGC/PDK1	1	1	1	1	1	1	1	1	1	1	1	1	1	1	1	1	1	3	2		x
	AGC/PKA	1	1	1	1	1	1	1	1	1	1	1	1	1	2	1	1	1	0	0			x
	AGC/PKA/TPK	1	1	1	1	1	1	1	1	1	1	1	1	1	1	1	1	1	3	1		x
	AGC/PKC/PKC1	1	1	1	1	1	1	1	1	1	1	1	1	1	1	1	1	1	1	2		x
	AGC/PTF/FPK	1	1	1	1	1	1	1	1	1	1	1	1	1	1	1	1	1	2	2		x
	AGC/RSK/RSKp70	1	1	1	1	1	1	1	1	1	1	1	1	1	1	1	1	1	1	1		x
	AGC/Unclassified	0	0	0	0	0	0	0	0	0	0	0	0	0	0	0	0	0	0	2
	AGC/YANK	1	2	2	1	1	2	1	1	1	2	1	1	1	1	1	1	1	0	1		x
	Atypical/ABC1/ABC1-A	1	1	1	1	1	1	1	1	1	1	1	1	1	1	1	1	1	1	1		x
	Atypical/ABC1/ABC1-B	2	2	2	2	2	2	2	2	2	2	2	2	2	2	2	2	2	1	2		x
	Atypical/ABC1/ABC1-C	1	1	1	1	1	1	1	1	1	1	1	1	1	1	1	1	1	1	1		x
	Atypical/Alpha/VWL	2	2	2	2	2	2	2	2	2	2	2	2	0	2	1	.	0	0	0				x
	Atypical/CAK/Fmp29	0	0	0	0	0	0	0	0	0	0	0	0	0	0	0	0	0	1	0
	Atypical/FunK1	5	2	5	3	4	5	1	5	5	6	9	2	2	1	2	1	0	0	0			x
	Atypical/PAN3	1	1	1	1	1	1	1	1	1	1	1	1	1	1	0	1	1	1	1		x
	Atypical/PIKK/ATM	1	1	1	1	1	1	1	1	1	1	1	1	1	1	1	1	1	1	1		x
	Atypical/PIKK/ATR	2	1	1	1	1	1	1	1	1	1	1	1	1	1	1	1	1	1	1		x
	Atypical/PIKK/FRAP	2	1	2	1	2	3	1	2	1	2	2	1	1	1	1	1	1	2	2		x
	Atypical/PIKK/TRRAP	1	1	1	1	1	1	1	1	1	1	1	1	1	1	1	1	1	1	2		x
	Atypical/RIO/RIO1	1	1	1	1	1	1	1	1	1	1	1	1	1	1	1	1	1	1	1		x
	Atypical/RIO/RIO2	1	1	1	1	1	1	1	1	1	1	1	1	1	1	1	1	1	1	1		x
	Atypical/TAF1	0	0	0	0	0	0	0	0	0	0	0	0	0	0	0	0	0	1	0
	CAMK/CAMK1	1	1	1	1	1	1	1	1	1	1	1	1	1	1	1	1	1	0	1		x
	CAMK/CAMK1/CAMK1-RCK	1	1	1	1	1	1	1	1	1	1	1	1	1	1	1	1	1	2	2		x
	CAMK/CAMK1/CMK	1	1	1	1	1	1	1	1	1	1	1	1	1	1	1	1	1	2	0		x
	CAMK/CAMKL/AMPK	1	1	1	1	1	1	1	1	1	1	1	1	1	1	1	1	1	1	2		x
	CAMK/CAMKL/CHK1	1	1	1	1	1	1	1	1	1	1	1	1	1	1	1	1	1	1	1		x
	CAMK/CAMKL/GIN4	1	1	1	1	1	1	1	1	1	1	1	1	1	1	1	1	1	3	2		x
	CAMK/CAMKL/Kin1	1	1	1	1	1	1	1	1	1	1	1	1	1	1	1	1	1	2	2		x
	CAMK/CAMKL/Kin4	1	1	1	1	1	1	1	1	1	1	1	1	1	1	1	1	1	2	1		x
	CAMK/CAMKL/MARK	1	1	1	1	1	1	1	1	1	1	1	1	1	1	1	1	1	1	1		x
	CAMK/CAMKL/PASK	1	1	1	1	1	1	1	1	1	1	1	1	1	1	1	1	1	2	1		x
	CAMK/NNK1	0	0	0	0	0	0	0	0	0	0	0	0	0	0	0	0	1	1	0
	CAMK/PRR1	1	1	1	1	1	1	1	1	1	1	1	1	1	1	1	1	1	1	1		x
	CAMK/RAD53/DUN1	1	1	1	1	1	1	1	1	1	1	1	1	1	1	1	1	1	1	1		x
	CAMK/RAD53/RAD53	1	1	1	1	1	1	1	1	1	1	1	1	1	1	1	1	1	1	0		x
	CAMK/RAD53/RAD53-MEK1	1	1	1	1	1	1	1	1	1	1	1	1	1	1	1	1	1	1	1		x
	CAMK/TDA1	0	0	0	0	0	0	0	0	0	0	0	0	0	0	0	0	0	1	0
	CAMK/Unclassified	1	0	1	0	0	0	0	0	0	1	0	0	0	0	4	0	0	0	0
	CK1/CK1/CK1-D	1	1	1	1	1	1	1	1	1	1	1	1	1	1	1	1	1	1	2		x
	CK1/CK1/CK1-G	1	1	1	1	1	1	1	1	1	1	1	1	1	1	1	1	1	3	3		x
	CMGC/CDK	1	1	1	1	1	1	1	1	1	1	1	1	1	1	1	1	1	1	1		x
	CMGC/CDK/CDC2	14	2	2	2	2	3	2	2	2	2	2	2	2	2	1	1	1	1	1		x
	CMGC/CDK/CDK11	1	1	1	1	1	1	1	1	1	1	1	1	1	1	1	1	1	0	1		x
	CMGC/CDK/CDK5	1	1	1	1	1	1	1	1	1	1	1	1	1	1	1	1	2	1	1		x
	CMGC/CDK/CDK7	1	1	1	1	1	1	1	1	1	1	1	1	1	1	1	1	1	1	1		x
	CMGC/CDK/CDK8	1	1	1	1	1	1	1	1	1	1	1	1	1	1	1	1	1	1	1		x
	CMGC/CDK/CDK9	1	1	1	1	1	1	1	1	1	1	1	1	1	1	1	1	1	1	1		x
	CMGC/CDK/CRK7	1	1	1	1	1	1	1	1	1	1	1	1	1	1	1	1	1	1	1		x
	CMGC/CK2	1	1	1	1	1	1	1	1	1	1	1	1	1	1	0	0	0	0	0
	CMGC/CK2/CK2	1	1	1	1	1	1	1	1	1	1	1	1	1	1	1	1	1	2	1		x
	CMGC/CLK	1	1	3	2	1	3	1	2	2	2	5	1	1	1	1	1	1	1	1		x
	CMGC/DYRK/DYRK2	1	1	1	1	1	1	1	1	1	1	1	1	1	1	1	1	1	0	2		x
	CMGC/DYRK/PRP4	1	1	1	1	1	1	1	1	1	1	1	1	1	1	1	1	1	0	1		x
	CMGC/DYRK/YAK	1	1	1	1	1	1	1	1	1	1	1	1	1	1	1	1	1	1	1		x
	CMGC/GSK	1	1	1	1	1	1	1	1	1	1	1	1	1	1	1	1	1	4	2		x
	CMGC/MAPK/ERK1	2	2	2	2	2	2	2	2	2	2	2	2	2	2	2	2	2	5	2		x
	CMGC/MAPK/p38	1	1	1	1	1	1	1	1	1	1	1	1	1	1	1	1	2	1	1		x
	CMGC/RCK/MAK	1	1	1	1	1	1	1	1	1	1	1	1	1	1	1	1	1	1	2		x
	CMGC/SRPK	1	1	1	1	1	1	1	1	1	1	1	1	1	1	1	1	1	1	1		x
	CMGC/SRPKL	2	4	3	4	3	3	4	3	4	3	3	4	0	6	1	0	4	0	0				x
	CMGC/SRPKL1	3	4	2	4	4	3	3	3	4	3	4	4	2	4	3	0	1	0	0			x
	CMGC/SRPKL2	3	3	2	3	2	2	3	3	2	2	2	3	2	3	1	0	0	0	0				x
	CMGC/SRPKL3	1	1	1	1	2	1	1	3	1	1	1	2	0	0	0	0	0	0	0					x
	CMGC/Unclassified	3	2	2	3	2	3	2	2	2	2	2	3	0	1	0	4	1	0	0
Class I	HisK/FusHK1	5	3	3	3	3	3	2	4	2	3	3	3	2	2	0	0	0	0	0			x
Class I	HisK/FusHK2	1	1	1	1	1	1	1	1	1	1	1	1	1	1	0	0	0	0	0			x
Class II	HisK/FusHK3	1	1	1	1	1	1	1	1	1	1	1	1	1	1	0	0	0	0	0			x	x
Class I	HisK/FusHK4	1	1	1	1	1	2	1	1	1	1	1	1	0	0	0	0	0	0	0			x
Class I	HisK/FusHK5	0	1	1	0	0	1	0	0	0	1	1	0	1	0	0	0	0	0	0			x
Class IX	HisK/HHK6	1	1	1	1	1	1	1	1	1	1	1	1	1	1	1	1	0	0	0				x
Class V	HisK/Mak1	1	1	1	1	1	1	1	1	1	1	1	1	1	1	1	1	1	0	1		x
Class III	HisK/NIK1	1	1	1	1	1	1	1	1	1	1	1	1	1	1	1	1	1	0	0			x
Non-2CS	HisK/PDHK/BCKDK	2	2	2	2	2	2	2	2	2	2	2	2	2	2	2	2	2	2	0		x
Non-2CS	HisK/PDHK/PDHK	1	1	1	1	1	1	1	1	1	1	1	1	1	1	1	1	1	0	1		x
Class I	HisK/PezHK1	2	2	2	2	2	2	2	2	2	2	2	2	2	2	1	1	3	0	0			x
Class XI	HisK/PezHK2	2	2	2	2	2	3	2	2	2	2	3	2	2	2	2	1	1	0	0			x
Class VIII	HisK/Phy	1	1	1	1	1	1	1	1	1	1	1	1	1	1	1	2	1	0	0			x
Class VI	HisK/SLN1	1	1	1	1	1	1	1	1	1	1	1	1	1	1	1	1	1	1	0			x
Class XI	HisK/SorHK2	1	1	1	1	1	1	1	1	1	1	1	1	1	1	1	1	0	0	0			x
Class IV	HisK/TCS1	4	3	2	1	3	3	1	2	1	1	2	1	0	1	0	1	1	0	0				x
Class X	Other/Mak2	1	1	1	1	1	1	1	1	1	1	1	1	1	2	1	1	1	0	2		x
	HisK/Unclassified	0	0	0	0	0	0	0	0	0	0	0	0	0	0	0	0	5	0	0
	Other/Aur	1	1	1	1	1	1	1	1	1	1	1	1	2	1	2	1	1	1	1		x
	Other/BUB	1	1	1	1	1	1	1	1	1	1	1	1	1	1	1	1	1	1	1		x
	Other/Bud32	1	1	1	1	1	1	1	1	1	1	1	1	1	1	1	1	1	1	1		x
	Other/CAMKK	2	2	2	2	2	2	2	2	2	2	2	2	2	2	2	2	2	3	2		x
	Other/CDC7	1	1	1	1	1	1	1	1	1	1	1	1	1	1	1	1	1	1	2		x
	Other/HAL	5	4	1	2	4	1	1	1	2	1	1	7	1	1	2	1	1	0	3		x
	Other/HAL/HAL1	1	1	1	1	1	1	1	1	1	1	1	1	1	1	1	1	1	5	1		x
	Other/HAL/HRK1	1	1	1	1	1	1	1	1	1	1	1	1	1	1	1	1	1	4	1		x
	Other/Haspin	1	1	1	1	1	1	1	1	1	1	1	1	1	1	1	1	1	2	1		x
	Other/IKS	1	1	1	1	1	1	1	1	1	1	1	1	1	1	1	1	1	1	0		x
	Other/IRE	1	1	1	1	1	1	1	1	1	1	1	1	1	1	1	1	1	1	1		x
	Other/ISR1	0	0	0	0	0	0	0	0	0	0	0	0	0	0	0	0	1	1	0
	Other/NAK/BIKE	1	1	1	1	1	1	1	1	1	1	1	1	1	1	1	1	1	3	3		x
	Other/NAK/MPSK	1	1	1	1	1	1	1	1	1	1	1	1	1	1	1	1	1	1	1		x
	Other/NEK	0	0	0	0	0	0	0	0	0	0	0	0	0	0	0	0	0	0	0
	Other/NEK/NEK2	1	1	1	1	1	1	1	1	1	1	1	1	1	1	1	1	1	1	1		x
	Other/PEK	0	0	0	0	0	0	0	0	0	0	0	0	0	0	0	0	1	0	2
	Other/PEK/GCN2	1	1	1	1	1	1	1	1	1	1	1	1	1	1	1	1	1	1	1		x
	Other/PLK/PLK1	1	1	1	1	1	1	1	1	1	1	1	1	1	1	1	1	1	1	1		x
	Other/PezK1	1	0	0	0	0	0	0	0	0	0	0	0	0	0	0	0	0	0	0
	Other/RAN/KSP1	0	1	1	1	1	1	1	1	1	1	1	1	1	1	1	1	1	1	1		x
	Other/RAN/VHS1	1	1	1	1	1	1	1	1	1	1	1	1	1	1	1	1	1	2	1		x
	Other/SCYL/SCYL1	1	1	1	1	1	1	1	1	1	1	1	1	1	1	1	1	1	1	1		x
	Other/SCYL/SCYL2	1	1	1	1	1	1	1	1	1	1	1	1	1	1	1	1	1	1	1		x
	Other/TTK	1	1	1	1	1	1	1	1	1	1	1	1	1	1	1	1	1	1	1		x
	Other/ULK/ULK	1	1	1	1	1	1	1	1	1	1	1	1	1	1	1	1	1	1	1		x
	Other/VPS15	1	1	1	1	1	1	1	1	1	1	1	1	1	1	1	1	1	1	1		x
	Other/Wee/MIK1	0	0	0	0	0	0	0	0	0	0	0	0	0	0	0	0	0	0	1
	Other/Wee/Swe1	1	1	1	1	1	1	1	1	1	1	1	1	1	1	1	1	1	1	1		x
	STE/STE11/BCK1	2	3	2	2	1	2	1	2	1	2	3	1	1	1	1	1	1	1	1		x
	STE/STE11/CDC15	1	1	1	1	1	1	1	1	1	1	1	1	1	1	1	1	1	1	1		x
	STE/STE11/MEKK4	1	1	1	1	1	1	1	1	1	1	1	1	1	1	1	1	1	2	2		x
	STE/STE11/STE11f	1	1	1	1	1	1	1	1	1	1	1	1	1	1	1	1	1	1	1		x
	STE/STE20/PAKA	2	2	2	2	2	2	2	2	2	2	2	2	2	2	2	2	2	3	2		x
	STE/STE20/YSK	5	3	3	3	3	3	3	3	4	3	3	3	3	3	3	3	3	2	3		x
	STE/STE7/MEK1	1	1	1	1	1	1	1	1	1	1	1	1	1	1	1	1	1	1	1		x
	STE/STE7/MKK	1	1	1	1	1	1	1	1	1	1	1	1	1	1	1	1	1	2	1		x
	STE/STE7/PBS	1	1	1	1	1	1	1	1	1	1	1	1	1	1	1	1	1	1	1		x
	STE/Unclassified	0	0	0	0	0	0	0	0	0	0	0	0	0	0	0	0	0	0	1
	Unclassified ePKs	51	38	40	42	39	46	36	41	37	46	55	45	23	41	18	17	12	1	0
	TOTAL	216	184	184	184	183	196	170	186	178	190	207	190	147	177	141	132	137	134	124
