# Supplementary material for: Kinome Expansion in the Fusarium oxysporum Species Complex Driven by Accessory Chromosomes
Source: mSphere. 2018 Jun 13;3(3):e00231-18. doi: 10.1128/mSphere.00231-18 (PMC6001611; doi:10.1128/mSphere.00231-18)
Supplement: TABLE S3 [file sph003182566st3.xlsx]

## Sheet: Sheet1
						Contig Overlap (%)
	Chromosome	Contig in 4287	MN25	815	Melon	5176	47	HDV247	32931	Cotton	CL57	808	ii5
	1	Supercontig_2.14*	75.0264	68.0742	86.5099	63.0447	75.787	70.2682	72.7051	66.7276	77.3045	68.2557	67.7834
	3	Supercontig_2.47	27.8129	3.95707	16.3795	3.59723	15.0126	85.4382	0	51.6052	4.06485	3.59723	21.9067
	3	Supercontig_2.18	5.25555	1.54667	8.1131	5.08679	10.8084	11.574	2.89486	9.01935	6.1175	2.80702	4.61668
	3	Supercontig_2.7	10.1569	1.99378	1.73039	0.947738	2.31572	4.76825	0.216811	3.46939	1.51161	0.846135	2.72622
	3	Supercontig_2.25	22.8452	2.13138	2.28257	3.32655	0	1.11874	0	5.45792	0	2.81336	0
	6	Supercontig_2.9	11.2227	1.81845	0.580784	1.81264	0.681594	0.925348	0	2.30882	0.901987	1.36235	0.458844
	6	Supercontig_2.33	0	0	4.74649	0	3.47726	2.47834	0	1.82986	0	0.89606	1.28139
	6	Supercontig_2.41	0	0	0	0	0	0	0	0	0	0	0
	6	Supercontig_2.21	5.22385	0.591462	3.17103	0.538405	0.621115	0	0	2.18169	0	0.538405	0
	6	Supercontig_2.53	0	0	0	0	5.81499	0	0	0	0	0	0
	6	Supercontig_2.42	0	3.26054	0	2.32254	0	8.92768	0	5.50658	0	0	5.06538
	14	Supercontig_2.22	40.2433	5.84905	4.79181	3.96706	0	6.58056	2.32794	5.63093	1.01891	2.53422	0.700652
	14	Supercontig_2.51	82.2654	0	0	0	0	0	0	0	0	0	0
	14	Supercontig_2.36	21.0581	4.92967	0	0	0	0	0	4.42114	0	0	0
	15	Supercontig_2.37	16.4548	19.1445	7.08735	12.4908	27.9569	16.4747	0	4.05146	0	7.13998	0
	15	Supercontig_2.38	2.65214	2.10112	4.59271	5.176	2.91698	2.99673	0	6.99281	2.71935	5.03118	1.44609
	15	Supercontig_2.24	1.18093	8.80274	9.26922	3.1443	8.90855	3.51123	1.2461	2.33595	5.25787	1.75384	1.20203
	15	Supercontig_2.28	1.7353	11.2471	12.1974	5.1941	11.482	3.01609	0	4.90285	1.53003	4.27187	0.788198
	1	Supercontig_2.27	3.9968	6.53396	5.45084	2.97418	8.23782	3.62297	0	4.45997	1.81317	1.93247	2.06131
	2b	Supercontig_2.31	1.60991	6.29044	42.5397	6.42452	8.95434	4.51025	1.60991	4.8643	3.2664	3.34694	2.67028
