# Supplementary material for: Kinome Expansion in the Fusarium oxysporum Species Complex Driven by Accessory Chromosomes
Source: mSphere. 2018 Jun 13;3(3):e00231-18. doi: 10.1128/mSphere.00231-18 (PMC6001611; doi:10.1128/mSphere.00231-18)
Supplement: TABLE S4 [file sph003182566st4.xlsx]

## Sheet: Sheet1
Species	Gene ID	Supercintig number	Core/LS	Kinase Type
	FOYG_16861	13	LS	Atypical/FunK1
	FOYG_17157	19	LS	CMGC/Unclassified
	FOYG_17414	29	LS	HisK/FusHK1
	FOYG_17203	20	LS	Other/HAL
	FOYG_17208	20	LS	Other/HAL
32931 (12)	FOYG_17220	20	LS	Other/HAL
	FOYG_17363	26	LS	Other/HAL
	FOYG_16975	15	LS	Unclassified ePKs
	FOYG_17221	20	LS	Unclassified ePKs
	FOYG_17407	29	LS	Unclassified ePKs
	FOIG_15483	53	LS	CMGC/SRPKL
ii5 (3)	FOIG_16594	95	LS	Unclassified ePKs
	FOIG_16790	178	LS	Unclassified ePKs
	FOWG_16556	37	LS	Atypical/FunK1
	FOWG_17350	72	LS	Atypical/FunK1
	FOWG_17632	95	LS	Atypical/FunK1
	FOWG_16763	44	LS	CMGC/CLK
	FOWG_16286	32	LS	CMGC/SRPKL
	FOWG_13617	16	LS	CMGC/SRPKL2
	FOWG_17819	121	LS	CMGC/Unclassified
	FOWG_13572	16	LS	HisK/FusHK1
Mn 25 (13)	FOWG_17392	74	LS	Other/HAL
	FOWG_13696	16	LS	Other/RAN/KSP1
	FOWG_16568	37	LS	STE/STE20/YSK
	FOWG_17684	103	LS	Unclassified ePKs
	FOQG_15589	116	LS	Atypical/FunK1
	FOQG_16775	187	LS	Atypical/FunK1
	FOQG_17500	262	LS	Atypical/FunK1
	FOQG_17514	263	LS	Atypical/FunK1
	FOQG_17540	268	LS	Atypical/FunK1
	FOQG_17669	284	LS	Atypical/FunK1
	FOQG_18292	401	LS	Atypical/FunK1
	FOQG_18950	598	LS	Atypical/FunK1
	FOQG_16328	154	LS	Atypical/PIKK/FRAP
	FOQG_14986	96	LS	CMGC/CLK
	FOQG_15578	116	LS	CMGC/CLK
	FOQG_16249	149	LS	CMGC/CLK
	FOQG_18069	352	LS	CMGC/SRPKL3
	FOQG_17460	257	LS	HisK/FusHK5
	FOQG_18964	605	LS	HisK/PezHK2
	FOQG_17585	274	LS	STE/STE11/BCK1
PHW815 (32)	FOQG_18946	595	LS	STE/STE11/BCK1
	FOQG_13408	62	LS	Other/Unclassified
	FOQG_16346	156	LS	Other/Unclassified
	FOQG_16519	169	LS	Other/Unclassified
	FOQG_16632	177	LS	Other/Unclassified
	FOQG_16759	186	LS	Other/Unclassified
	FOQG_16943	202	LS	Other/Unclassified
	FOQG_16946	202	LS	Other/Unclassified
	FOQG_17096	216	LS	Other/Unclassified
	FOQG_17199	228	LS	Other/Unclassified
	FOQG_18343	411	LS	Other/Unclassified
	FOQG_18505	450	LS	Other/Unclassified
	FOQG_18521	455	LS	Other/Unclassified
	FOQG_18609	477	LS	Other/Unclassified
	FOQG_18716	510	LS	Other/Unclassified
	FOQG_18868	563	LS	Other/Unclassified
	FOQG_19028	629	LS	Other/Unclassified
	FOPG_17250	467	LS	AGC/YANK
	FOPG_16948	410	LS	Atypical/FunK1
	FOPG_17870	624	LS	Atypical/FunK1
	FOPG_17933	644	LS	Atypical/FunK1
	FOPG_19221	1339	LS	Atypical/FunK1
	FOPG_19350	1444	LS	Atypical/FunK1
	FOPG_17299	479	LS	Atypical/PIKK/FRAP
	FOPG_18053	691	LS	CMGC/CDK/CDC2
	FOPG_16533	343	LS	CMGC/CLK
	FOPG_18326	801	LS	HisK/FusHK1
	FOPG_15694	258	LS	HisK/FusHK5
	FOPG_17012	419	LS	STE/STE11/BCK1
PHW808 (25)	FOPG_10473	82	LS	Other/Unclassified
	FOPG_13265	143	LS	Other/Unclassified
	FOPG_16211	303	LS	Other/Unclassified
	FOPG_16212	303	LS	Other/Unclassified
	FOPG_17550	539	LS	Other/Unclassified
	FOPG_17609	552	LS	Other/Unclassified
	FOPG_17610	552	LS	Other/Unclassified
	FOPG_17978	663	LS	Other/Unclassified
	FOPG_18202	747	LS	Other/Unclassified
	FOPG_18361	818	LS	Other/Unclassified
	FOPG_18754	1016	LS	Other/Unclassified
	FOPG_19148	1281	LS	Other/Unclassified
	FOPG_19386	1470	LS	Other/Unclassified
	FOPG_19749	1836	LS	Other/Unclassified
	FOZG_18052	36	LS	AGC/YANK
	FOZG_18050	36	LS	HisK/FusHK1
	FOZG_17805	29	LS	HisK/TCS1
	FOZG_18054	36	LS	HisK/TCS1
	FOZG_16954	18	LS	Other/HAL
Fo 47 (13)	FOZG_18248	47	LS	Other/HAL
	FOZG_18238	46	LS	STE/STE11/BCK1
	FOZG_18386	58	LS	STE/STE11/BCK1
	FOZG_17208	20	LS	Unclassified ePKs
	FOZG_17398	22	LS	Unclassified ePKs
	FOZG_17974	33	LS	Unclassified ePKs
	FOZG_18475	66	LS	Unclassified ePKs
	FOXB_20636	7307	LS	AGC/YANK
	FOXB_00856	239	LS	Atypical/FunK1
	FOXB_19155	4976	LS	Atypical/FunK1
	FOXB_19318	5210	LS	Atypical/FunK1
	FOXB_20702	7426	LS	Atypical/FunK1
	FOXB_02991	803	LS	Atypical/PIKK/FRAP
	FOXB_05519	1552	LS	CAMK/Unclassified
	FOXB_19852	5883	LS	CMGC/CDK/CDC2
	FOXB_18354	4203	LS	CMGC/CLK
	FOXB_20332	6790	LS	CMGC/CLK
	FOXB_16975	3752	LS	CMGC/SRPKL
	FOXB_03377	1002	LS	HisK/FusHK1
	FOXB_00368	100	LS	HisK/FusHK5
	FOXB_18913	4816	LS	HisK/TCS1
	FOXB_03770	1165	LS	STE/STE11/BCK1
	FOXB_00007	23	LS	Unclassified ePKs
5176 (26)	FOXB_01462	483	LS	Unclassified ePKs
	FOXB_03911	1215	LS	Unclassified ePKs
	FOXB_05873	1677	LS	Unclassified ePKs
	FOXB_11235	2744	LS	Unclassified ePKs
	FOXB_13453	3045	LS	Unclassified ePKs
	FOXB_14036	3135	LS	Unclassified ePKs
	FOXB_14209	3152	LS	Unclassified ePKs
	FOXB_14869	3322	LS	Unclassified ePKs
	FOXB_19452	5402	LS	Unclassified ePKs
	FOXB_19527	5491	LS	Unclassified ePKs
	FOMG_17114	40	LS	Atypical/FunK1
	FOMG_17734	71	LS	Atypical/FunK1
	FOMG_17735	71	LS	Atypical/FunK1
	FOMG_18019	91	LS	Atypical/FunK1
	FOMG_19002	234	LS	Atypical/PIKK/FRAP
Melon (11)	FOMG_19229	322	LS	CMGC/SRPKL3
	FOMG_19353	382	LS	HisK/TCS1
	FOMG_19074	256	LS	Other/Unclassified
	FOMG_19491	472	LS	Other/Unclassified
	FOMG_19628	591	LS	Other/Unclassified
	FOMG_19689	657	LS	Other/Unclassified
	FOVG_17658	62	LS	AGC/YANK
	FOVG_17117	45	LS	Atypical/FunK1
	FOVG_17976	76	LS	Atypical/FunK1
	FOVG_19742	287	LS	Atypical/FunK1
	FOVG_19124	160	LS	Atypical/PIKK/FRAP
	FOVG_18014	78	LS	Atypical/PIKK/FRAP
	FOVG_19582	237	LS	CMGC/CDK/CDC2
	FOVG_19388	199	LS	CMGC/CLK
	FOVG_19390	199	LS	CMGC/CLK
	FOVG_17786	68	LS	HisK/FusHK5
	FOVG_19113	159	LS	HisK/PezHK2
	FOVG_16349	29	LS	HisK/TCS1
	FOVG_18217	90	LS	HisK/TCS1
	FOVG_18754	125	LS	STE/STE11/BCK1
HDV247 (24)	FOVG_15788	22	LS	Other/Unclassified
	FOVG_17259	48	LS	Other/Unclassified
	FOVG_17313	50	LS	Other/Unclassified
	FOVG_17632	61	LS	Other/Unclassified
	FOVG_18492	108	LS	Other/Unclassified
	FOVG_18523	110	LS	Other/Unclassified
	FOVG_19071	154	LS	Other/Unclassified
	FOVG_19304	184	LS	Other/Unclassified
	FOVG_19553	230	LS	Other/Unclassified
	FOVG_19636	250	LS	Other/Unclassified
	FOVG_19900	363	LS	Other/Unclassified
	FOXG_12454	18	LS	Atypical/FunK1
	FOXG_12507	18	LS	Atypical/FunK1
	FOXG_14032	21	LS	Atypical/FunK1
	FOXG_14083	21	LS	Atypical/FunK1
	FOXG_15946	31	LS	Atypical/PIKK/FRAP
	FOXG_06534	7	LS	CMGC/CDK/CDC2
	FOXG_06733	7	LS	CMGC/CDK/CDC2
	FOXG_06842	7	LS	CMGC/CDK/CDC2
	FOXG_06877	7	LS	CMGC/CDK/CDC2
	FOXG_07291	9	LS	CMGC/CDK/CDC2
	FOXG_16133	32	LS	CMGC/CDK/CDC2
	FOXG_16169	32	LS	CMGC/CDK/CDC2
	FOXG_16211	33	LS	CMGC/CDK/CDC2
	FOXG_16245	33	LS	CMGC/CDK/CDC2
	FOXG_16460	36	LS	CMGC/Unclassified
	FOXG_14476	24	LS	HisK/FusHK1
	FOXG_15004	27	LS	HisK/FusHK1
	FOXG_15927	31	LS	HisK/FusHK1
Fo 4287 (36)	FOXG_14953	25	LS	HisK/TCS1
	FOXG_15045	27	LS	HisK/TCS1
	FOXG_06573	7	LS	Other/HAL
	FOXG_06689	7	LS	Other/HAL
	FOXG_07253	9	LS	Other/HAL
	FOXG_12515	18	LS	STE/STE20/YSK
	FOXG_14024	21	LS	STE/STE20/YSK
	FOXG_06523	7	LS	Other/Unclassified
	FOXG_06524	7	LS	Other/Unclassified
	FOXG_06739	7	LS	Other/Unclassified
	FOXG_06740	7	LS	Other/Unclassified
	FOXG_06741	7	LS	Other/Unclassified
	FOXG_06836	7	LS	Other/Unclassified
	FOXG_07300	9	LS	Other/Unclassified
	FOXG_07301	9	LS	Other/Unclassified
	FOXG_16175	32	LS	Other/Unclassified
	FOXG_16205	33	LS	Other/Unclassified
	FOXG_22414	33	LS	Other/Unclassified
	FOTG_16003	117	LS	Atypical/FunK1
	FOTG_17499	213	LS	Atypical/FunK1
	FOTG_19113	751	LS	Atypical/FunK1
	FOTG_17386	201	LS	Atypical/PIKK/FRAP
	FOTG_07396	14	LS	CMGC/CDK
	FOTG_15065	88	LS	CMGC/SRPKL
	FOTG_07248	14	LS	CMGC/SRPKL1
	FOTG_16684	147	LS	CMGC/SRPKL3
	FOTG_17502	213	LS	HisK/FusHK1
	FOTG_07117	14	LS	HisK/FusHK4
	FOTG_17341	197	LS	Other/HAL
	FOTG_17495	212	LS	Other/HAL
	FOTG_17496	212	LS	Other/HAL
FoCotton (22)	FOTG_07171	14	LS	Other/Unclassified
	FOTG_07172	14	LS	Other/Unclassified
	FOTG_07195	14	LS	Other/Unclassified
	FOTG_07241	14	LS	Other/Unclassified
	FOTG_16384	132	LS	Other/Unclassified
	FOTG_17592	224	LS	Other/Unclassified
	FOTG_17651	231	LS	Other/Unclassified
	FOTG_17749	243	LS	Other/Unclassified
	FOTG_17762	244	LS	Other/Unclassified
	FOTG_18354	362	LS	Other/Unclassified
	FOCG_17929	70	LS	Atypical/FunK1
	FOCG_18093	92	LS	Atypical/FunK1
	FOCG_16710	22	LS	CMGC/CLK
CL57 (9)	FOCG_17661	45	LS	HisK/FusHK1
	FOCG_17353	31	LS	Other/HAL
	FOCG_17579	41	LS	STE/STE11/BCK1
	FOCG_17442	34	LS	Other/Unclassified
	FOCG_17631	43	LS	Other/Unclassified
	FOCG_17937	71	LS	Other/Unclassified
