# Supplementary material for: Kinome Expansion in the Fusarium oxysporum Species Complex Driven by Accessory Chromosomes
Source: mSphere. 2018 Jun 13;3(3):e00231-18. doi: 10.1128/mSphere.00231-18 (PMC6001611; doi:10.1128/mSphere.00231-18)
Supplement: TABLE S5 [file sph003182566st5.xlsx]

## Sheet: Sheet1
Gene ID	FO_28_2	FO_28_3	FO_37_1	FO_37_2	FO_37_3	Length	logFC	AveExpr	t	P.Value	adj.P.Val	B
FOXG_00001	98.9313	71.8423	28.2624	26.8423	33.1441	3234	-1.52429	7.17668	-6.60199	6.76e-05	0.00106183	1.87557
FOXG_00002	10.1745	11.026	7.514	7.73539	10.0845	NOT_DIFFERENTIALLY_EXPRESSED
FOXG_00003	12.6588	16.8824	32.0596	23.4732	32.0967	3147	0.986523	6.11544	3.91016	0.00304402	0.00964945	-2.04721
FOXG_00004	0.0573721	0.0673887	0.107852	0.173101	0.233008	NOT_DIFFERENTIALLY_EXPRESSED
FOXG_00005	6.1684	5.26031	11.9928	9.60294	8.16763	1637	0.768544	3.69868	2.62045	0.0260406	0.0494083	-4.02177
FOXG_00006	40.4359	43.8381	59.1127	50.5472	69.3945	NOT_DIFFERENTIALLY_EXPRESSED
FOXG_00007	4.01559	5.82057	5.86232	6.53042	5.69069	NOT_DIFFERENTIALLY_EXPRESSED
FOXG_00008	29.4246	41.452	29.9693	20.2678	32.2775	NOT_DIFFERENTIALLY_EXPRESSED
FOXG_00009	1.07528	1.56614	0.32342	0.173029	0.62886	3216	-1.86264	0.939642	-3.62435	0.00483495	0.013548	-2.02677
FOXG_00010	84.1974	66.7164	99.5526	113.913	90.3736	NOT_DIFFERENTIALLY_EXPRESSED
FOXG_00011	0.881046	1.03487	2.64999	2.92408	2.57632	1570	1.4602	1.52892	3.56947	0.00528985	0.0144114	-2.10345
FOXG_00012	2.56019	4.53254	17.7864	18.285	21.8504	3728	2.50421	5.16893	8.48097	8.18e-06	0.000447216	4.14468
FOXG_00013	5.40778	6.09598	8.28536	5.67776	8.41506	NOT_DIFFERENTIALLY_EXPRESSED
FOXG_00014	0	0	0	0	0	NOT_DIFFERENTIALLY_EXPRESSED
FOXG_00015	80.2576	67.4224	175.555	112.185	106.408	1870	0.797062	7.58373	3.00704	0.0135163	0.0293908	-3.61607
FOXG_00016	47.2797	48.0764	40.4432	35.0639	44.8965	NOT_DIFFERENTIALLY_EXPRESSED
FOXG_00017	43.9668	82.3269	19.5895	13.7823	15.8853	969	-1.87876	4.73647	-6.0049	0.000144294	0.00147366	1.16152
FOXG_00020	2.62157	4.10569	3.4908	2.78304	3.37158	NOT_DIFFERENTIALLY_EXPRESSED
FOXG_00021	0	0	0	0	0	NOT_DIFFERENTIALLY_EXPRESSED
FOXG_00022	59.4519	52.7888	40.2144	31.2055	53.1864	NOT_DIFFERENTIALLY_EXPRESSED
FOXG_00023	2.46912	3.40458	14.732	12.0383	11.2487	2577	2.11426	4.17989	7.16535	3.44e-05	0.00081896	2.72555
FOXG_00024	1.43341	0.841835	6.90494	7.02784	5.38495	772	2.40702	1.34934	4.92271	0.000645046	0.00344433	-0.00875542
FOXG_00025	1.52367	1.78968	2.47721	1.98795	2.27456	NOT_DIFFERENTIALLY_EXPRESSED
FOXG_00026	0	0	0	0	0	NOT_DIFFERENTIALLY_EXPRESSED
FOXG_00027	5.80727	6.02294	14.6332	12.6751	14.5526	2239	1.23222	4.47322	4.98684	0.000587548	0.00324522	-0.237513
FOXG_00028	7.82967	7.73052	21.7581	43.823	29.0338	1219	1.9472	4.42705	5.55587	0.000263287	0.00198409	0.62225
FOXG_00029	20.8513	17.634	16.8851	13.9373	9.90153	NOT_DIFFERENTIALLY_EXPRESSED
FOXG_00030	888.379	760.961	308.088	274.615	281.864	2424	-1.51451	10.0523	-7.61148	2.07e-05	0.000647217	3.07872
FOXG_00031	94.1153	66.9215	145.777	152.954	160.316	5147	0.945235	9.24193	4.29298	0.00166493	0.0063332	-1.49663
FOXG_00032	158.446	139.899	127.386	93.1972	118.733	NOT_DIFFERENTIALLY_EXPRESSED
FOXG_00033	2.62322	5.33285	15.3628	13.394	15.5709	1371	1.98349	3.55703	5.71067	0.000213318	0.001786	0.911587
FOXG_00034	3.67662	4.56296	7.40055	6.66274	6.36723	3988	0.730855	4.47289	2.93484	0.0152716	0.0323164	-3.58452
FOXG_00035	6358.96	4415.75	8949.24	9654.18	8333.48	2481	0.757484	14.1374	3.49132	0.00601599	0.0157903	-2.87547
FOXG_00036	49.0575	40.3883	184.232	252.773	198.147	1235	2.23261	7.12348	9.42013	3.25e-06	0.000300876	5.03402
FOXG_00037	0	0	0	0	0	NOT_DIFFERENTIALLY_EXPRESSED
FOXG_00038	37.9503	62.7573	60.0782	44.6587	67.5012	NOT_DIFFERENTIALLY_EXPRESSED
FOXG_00039	152.906	312.911	73.9247	64.5513	110.311	2362	-1.43391	8.15078	-4.29513	0.00165938	0.00632341	-1.48441
FOXG_00040	40.0072	47.2007	68.6224	71.6638	76.2514	5449	0.731274	8.32619	3.57027	0.00528294	0.0143963	-2.67689
FOXG_00041	0	0	0	0	0	NOT_DIFFERENTIALLY_EXPRESSED
FOXG_00042	20.9875	15.8909	15.5912	18.6465	10.2246	NOT_DIFFERENTIALLY_EXPRESSED
FOXG_00045	14.6143	13.0657	21.5671	19.3788	28.0135	2972	0.716084	5.79178	2.92197	0.015608	0.0328279	-3.69976
FOXG_00046	25.1202	23.9496	52.4353	51.676	36.8338	848	0.912324	4.93353	3.50062	0.00592444	0.0156367	-2.66269
FOXG_00047	5.53297	7.31816	11.1441	7.66887	12.8407	NOT_DIFFERENTIALLY_EXPRESSED
FOXG_00048	0.285558	1.20749	1.23466	0.689258	0.927798	NOT_DIFFERENTIALLY_EXPRESSED
FOXG_00049	0.158629	0	0.1491	0.0797679	0	NOT_DIFFERENTIALLY_EXPRESSED
FOXG_00050	6.22961	5.58628	16.181	13.0694	12.6775	2065	1.2263	4.35355	4.6882	0.000912167	0.00420677	-0.680774
FOXG_00051	2.19861	1.77084	13.5211	14.2148	12.348	2202	2.72723	3.78546	9.03852	4.69e-06	0.000345858	4.7202
FOXG_00052	6.03972	13.0925	23.5845	14.1239	20.9796	2817	1.11523	5.3122	3.12985	0.0109892	0.0250689	-3.31093
FOXG_00053	72.0963	67.9437	110.578	145.298	103.958	495	0.757426	5.57365	3.11713	0.0112	0.0254493	-3.3562
FOXG_00054	24.6616	39.138	53.675	48.6131	52.5279	1262	0.735129	5.73351	2.88359	0.0167	0.0345587	-3.76155
FOXG_00055	683.045	560.359	358.997	269.446	275.408	871	-1.05105	8.44367	-4.6846	0.00091709	0.00421935	-0.870757
FOXG_00056	40.3866	45.0658	62.5295	49.3052	76.5445	NOT_DIFFERENTIALLY_EXPRESSED
FOXG_00057	8.42038	9.36764	16.3521	14.8852	18.8014	3729	0.903426	5.5933	3.91762	0.00300788	0.00955525	-2.01083
FOXG_00058	78.5311	69.9026	125.002	171.794	176.145	1971	1.07161	7.83409	4.60296	0.00104	0.0045887	-0.980281
FOXG_00060	0.13157	0.0515137	0.412223	0.705721	0.463105	3154	2.25823	-0.166884	3.35459	0.00754549	0.0188221	-2.243
FOXG_00061	7.23085	6.10598	12.05	10.5349	13.1119	3539	0.831408	5.05958	3.46766	0.00625564	0.0162342	-2.72951
FOXG_00062	6.51958	8.37457	13.1313	8.72094	13.9043	NOT_DIFFERENTIALLY_EXPRESSED
FOXG_00063	45.6713	46.2798	92.1013	73.4167	85.9017	1478	0.859619	6.6034	3.94627	0.00287327	0.00925475	-2.00721
FOXG_00065	10.9669	10.8039	33.917	53.0132	39.3678	391	1.90253	3.25873	5.56971	0.000258342	0.00196823	0.739727
FOXG_00066	12.8136	15.7871	18.8761	15.2317	20.8321	NOT_DIFFERENTIALLY_EXPRESSED
FOXG_00067	0.204795	0.412371	0.879966	0.823863	1.37831	4728	1.76162	1.57161	3.54803	0.00547951	0.0147849	-2.12959
FOXG_00068	13.3124	17.0211	23.1681	22.4885	24.1327	3990	0.628757	6.28611	2.84144	0.0178907	0.0365434	-3.85918
FOXG_00069	64.7875	68.6247	84.4112	61.0129	91.6236	NOT_DIFFERENTIALLY_EXPRESSED
FOXG_00070	47.1499	61.816	43.2436	33.562	50.1727	NOT_DIFFERENTIALLY_EXPRESSED
FOXG_00071	0	0	0	0	0	NOT_DIFFERENTIALLY_EXPRESSED
FOXG_00072	56.6506	71.9024	105.536	87.001	118.55	2576	0.690227	7.77479	2.98998	0.0139117	0.0300247	-3.65038
FOXG_00073	12.3135	15.7115	19.7989	17.7901	18.5822	NOT_DIFFERENTIALLY_EXPRESSED
FOXG_00074	15.8852	13.4401	19.6011	20.9913	24.0385	NOT_DIFFERENTIALLY_EXPRESSED
FOXG_00075	35.6197	29.374	37.0867	35.717	34.1776	NOT_DIFFERENTIALLY_EXPRESSED
FOXG_00076	173.512	131.119	93.5196	90.3028	89.6879	114	-0.730018	3.67583	-2.77006	0.0201951	0.040224	-3.81407
FOXG_00077	50.4387	55.6541	45.7327	41.2478	56.9024	NOT_DIFFERENTIALLY_EXPRESSED
FOXG_00080	0.626185	0.588408	1.39295	1.82632	2.22102	6627	1.538	2.95542	4.39878	0.00141416	0.00566264	-0.969151
FOXG_00081	25.2909	27.3372	15.5318	13.3419	26.7185	NOT_DIFFERENTIALLY_EXPRESSED
FOXG_00082	7.07305	10.3668	30.7839	26.1344	27.8018	4498	1.72076	6.29991	7.04625	3.96e-05	0.00085637	2.47122
FOXG_00083	0.301524	0.177084	4.9597	8.33933	3.55132	1835	4.24419	1.57427	5.81557	0.000185314	0.00164227	1.14122
FOXG_00085	30.0065	40.0215	40.7464	30.8831	41.3435	NOT_DIFFERENTIALLY_EXPRESSED
FOXG_00086	4.04554	3.38488	4.06297	3.56706	4.6365	NOT_DIFFERENTIALLY_EXPRESSED
FOXG_00087	136.839	127.473	195.477	261.353	166.459	4006	0.626907	9.42434	2.63774	0.0252866	0.0483301	-4.27385
FOXG_00088	288.643	234.618	204.298	380.471	288.215	NOT_DIFFERENTIALLY_EXPRESSED
FOXG_00090	7.19742	6.46755	13.5671	14.9914	14.2801	3517	1.05977	5.2262	4.6625	0.000948	0.00432107	-0.792951
FOXG_00091	3.41217	6.88537	2.0559	1.67185	2.3452	1581	-1.23075	2.19724	-3.12836	0.0110168	0.0251099	-3.02069
FOXG_00092	25.7947	28.2783	22.3763	19.4026	34.7894	NOT_DIFFERENTIALLY_EXPRESSED
FOXG_00093	5.67203	5.37282	12.7263	13.1571	9.58596	1512	1.0703	3.72034	3.69643	0.0043	0.0124365	-2.20779
FOXG_00094	12.8179	17.0174	27.3138	20.3655	27.9789	3313	0.760524	6.06868	3.03576	0.0128767	0.0283375	-3.51909
FOXG_00095	18.1437	23.1381	31.3465	24.8513	35.0894	NOT_DIFFERENTIALLY_EXPRESSED
FOXG_00096	156.264	161.18	105.462	79.2909	126.8	NOT_DIFFERENTIALLY_EXPRESSED
FOXG_00097	39.7991	42.7933	54.8468	53.72	43.5692	NOT_DIFFERENTIALLY_EXPRESSED
FOXG_00098	7.10948	7.62104	11.0941	10.8987	12.3065	4008	0.633441	5.26534	2.82104	0.018521	0.0376093	-3.8422
FOXG_00100	0.44193	0.77863	12.6277	9.06693	4.70245	3130	3.74992	3.17867	6.1001	0.000127469	0.00140212	1.51413
FOXG_00101	0	0	0.311165	0.166472	0.0896341	NOT_DIFFERENTIALLY_EXPRESSED
FOXG_00102	9.5593	19.1909	26.3825	29.9527	30.7495	3632	1.10196	6.27977	3.72168	0.00412561	0.0120672	-2.36531
FOXG_00103	11.6575	13.6247	25.894	19.0153	29.4906	2385	0.955442	5.48383	3.62852	0.00480206	0.0134776	-2.48379
FOXG_00104	6.59392	8.2673	12.4305	10.9906	13.8414	3734	0.747002	5.23419	3.09499	0.011653	0.0262439	-3.37367
FOXG_00105	1.29495	1.75149	3.43018	2.9599	4.71737	3525	1.27467	3.18283	3.71072	0.00419971	0.0122261	-2.11103
FOXG_00106	295.768	274.82	221.154	171.834	187.67	2836	-0.566784	9.31931	-2.72232	0.0219011	0.0428995	-4.13307
FOXG_00107	186.345	194.877	461.923	412.682	393.63	1760	1.146	9.07765	5.70574	0.00021474	0.00179352	0.645664
FOXG_00108	105.482	90.6135	127.787	138.984	142.989	NOT_DIFFERENTIALLY_EXPRESSED
FOXG_00109	0.45727	0	0.429802	0	0.371426	NOT_DIFFERENTIALLY_EXPRESSED
FOXG_00110	0.623082	1.01335	2.16241	2.60299	2.56948	2886	1.60138	2.19388	4.16711	0.00203	0.00726011	-1.23441
FOXG_00111	50.2997	55.7246	62.5003	55.761	64.071	NOT_DIFFERENTIALLY_EXPRESSED
FOXG_00112	14.9902	21.6602	19.5311	19.9727	29.2102	NOT_DIFFERENTIALLY_EXPRESSED
FOXG_00113	34.2891	36.4211	31.8895	32.835	36.5486	NOT_DIFFERENTIALLY_EXPRESSED
FOXG_00114	3.98748	4.73748	3.10175	2.53523	4.09516	NOT_DIFFERENTIALLY_EXPRESSED
FOXG_00115	9.95761	9.15347	9.15599	16.1104	15.649	NOT_DIFFERENTIALLY_EXPRESSED
FOXG_00116	0.663824	0.682255	6.16148	13.8531	5.93123	1667	3.46699	2.34718	5.53947	0.000269277	0.00200742	0.812584
FOXG_00117	12.2051	12.9201	9.914	11.9718	8.2003	NOT_DIFFERENTIALLY_EXPRESSED
FOXG_00118	2402.68	2843.99	676.388	452.597	565.508	1176	-2.22891	10.2483	-9.7413	2.41e-06	0.0002669	5.30771
FOXG_00120	0	0	0	0.61829	0.998723	NOT_DIFFERENTIALLY_EXPRESSED
FOXG_00122	13.1578	23.9693	14.8184	10.5624	24.8148	NOT_DIFFERENTIALLY_EXPRESSED
FOXG_00123	0	0	0	0	0	NOT_DIFFERENTIALLY_EXPRESSED
FOXG_00124	3.70358	4.75485	14.0863	12.9067	12.8727	1606	1.65665	3.7586	5.86643	0.000173186	0.00160475	1.09688
FOXG_00125	480.46	560.418	1396.88	953.645	1101.31	207	1.13132	7.42613	4.76775	0.000810299	0.00393239	-0.71399
FOXG_00126	0	0	0	0	0	NOT_DIFFERENTIALLY_EXPRESSED
FOXG_00127	0.529978	0.622506	2.98885	3.19805	5.16581	NOT_DIFFERENTIALLY_EXPRESSED
FOXG_00128	1.40908	1.87576	9.66835	9.54202	11.4455	2945	2.638	3.8584	8.62816	7.04e-06	0.000416533	4.32507
FOXG_00129	0.44105	0.841835	2.43551	2.32875	2.28385	2509	1.91304	1.81795	4.47338	0.00126161	0.00523716	-0.707006
FOXG_00130	3.84519	4.39608	6.60195	4.74373	6.62144	NOT_DIFFERENTIALLY_EXPRESSED
FOXG_00131	0	0	0	0	0	NOT_DIFFERENTIALLY_EXPRESSED
FOXG_00132	4.17619	2.95816	22.7429	35.5563	24.3926	4339	2.92718	5.69968	9.82825	2.23e-06	0.000263323	5.4454
FOXG_00133	135.093	136.089	190.911	225.2	225.225	1755	0.652472	8.28645	3.18921	0.00995	0.0232716	-3.32195
FOXG_00134	4.03837	3.40185	5.55947	5.90757	5.16886	NOT_DIFFERENTIALLY_EXPRESSED
FOXG_00135	345.184	381.172	64.4995	65.9699	59.9187	3199	-2.51589	8.67101	-12.7023	2.15e-07	8.06e-05	7.75644
FOXG_00136	10.0917	11.5185	17.7979	19.9402	21.3474	3879	0.865865	5.90709	3.87782	0.00320603	0.0100497	-2.09297
FOXG_00137	40.1868	38.7087	60.5824	44.9074	58.9378	NOT_DIFFERENTIALLY_EXPRESSED
FOXG_00138	11.8977	12.1464	11.0785	8.61083	15.2638	NOT_DIFFERENTIALLY_EXPRESSED
FOXG_00139	24.7954	27.8422	29.7554	30.4265	32.0475	NOT_DIFFERENTIALLY_EXPRESSED
FOXG_00140	63.6573	63.9716	75.8513	50.9461	109.693	NOT_DIFFERENTIALLY_EXPRESSED
FOXG_00141	6.29021	14.6347	2.10343	2.85895	2.84944	2287	-1.86971	3.32961	-4.77519	0.000801401	0.00392077	-0.503577
FOXG_00142	95.8524	150.376	72.8147	41.2111	87.3483	2498	-0.903303	7.68429	-2.71635	0.0221245	0.04328	-4.11972
FOXG_00143	17.5546	19.5167	26.9559	24.547	34.5419	NOT_DIFFERENTIALLY_EXPRESSED
FOXG_00144	9.44	13.1868	14.9188	15.993	19.9556	NOT_DIFFERENTIALLY_EXPRESSED
FOXG_00145	0.0283509	0	0.0266479	0.028513	0	NOT_DIFFERENTIALLY_EXPRESSED
FOXG_00146	0	0	0	0	0	NOT_DIFFERENTIALLY_EXPRESSED
FOXG_00147	3.48717	4.24769	3.27769	3.89678	5.66503	NOT_DIFFERENTIALLY_EXPRESSED
FOXG_00148	0	0	0	0	0	NOT_DIFFERENTIALLY_EXPRESSED
FOXG_00149	46.5355	51.7948	129.839	95.9621	99.0199	4423	1.12743	8.43926	5.05977	0.000528738	0.00302007	-0.28848
FOXG_00150	0	0	0	0.0691771	0.0558709	NOT_DIFFERENTIALLY_EXPRESSED
FOXG_00151	0.0661838	0	0.124416	0	0.215036	NOT_DIFFERENTIALLY_EXPRESSED
FOXG_00152	4.45598	6.34283	13.0263	18.4955	12.116	3663	1.42672	5.14274	4.95917	0.000611655	0.00334654	-0.324178
FOXG_00153	0.322184	0.126145	0.201887	0.540043	0.2617	NOT_DIFFERENTIALLY_EXPRESSED
FOXG_00154	16.4852	14.5427	20.0852	21.3988	19.4617	NOT_DIFFERENTIALLY_EXPRESSED
FOXG_00155	4.54143	2.9635	6.69936	5.89955	6.30179	NOT_DIFFERENTIALLY_EXPRESSED
FOXG_00156	3.09774	3.396	4.73629	5.48319	3.92526	NOT_DIFFERENTIALLY_EXPRESSED
FOXG_00157	1.56491	2.1578	2.07845	2.25814	3.56467	NOT_DIFFERENTIALLY_EXPRESSED
FOXG_00158	14.3796	46.7842	26.4934	33.211	57.2118	NOT_DIFFERENTIALLY_EXPRESSED
FOXG_00159	0	0	0	0	0	NOT_DIFFERENTIALLY_EXPRESSED
FOXG_00160	0.462816	0.815429	0.271884	1.16366	0.939827	NOT_DIFFERENTIALLY_EXPRESSED
FOXG_00161	17.7997	27.8923	20.2143	16.1809	28.3868	NOT_DIFFERENTIALLY_EXPRESSED
FOXG_00162	35.7175	30.1847	24.5032	19.8736	25.0183	NOT_DIFFERENTIALLY_EXPRESSED
FOXG_00163	34.1736	34.588	57.0412	51.5262	68.5347	2546	0.770442	6.91449	3.47147	0.00621647	0.0161535	-2.80977
FOXG_00164	16.8527	17.2908	13.1208	9.54662	17.2348	NOT_DIFFERENTIALLY_EXPRESSED
FOXG_00165	0	0	0	0	0	NOT_DIFFERENTIALLY_EXPRESSED
FOXG_00166	9.61672	6.17323	30.2703	26.9908	12.5345	1237	1.46466	4.15644	3.38839	0.00713334	0.0179837	-2.75305
FOXG_00167	13.5357	10.4541	10.2827	10.07	10.1663	NOT_DIFFERENTIALLY_EXPRESSED
FOXG_00168	0	0	0	0	0	NOT_DIFFERENTIALLY_EXPRESSED
FOXG_00169	7.91452	10.4231	16.6816	12.4221	17.5815	2307	0.765723	4.84911	2.85592	0.0174568	0.0358187	-3.75015
FOXG_00170	18.2855	23.2467	46.7084	40.1696	38.2093	1929	1.0114	5.92184	4.3359	0.00155796	0.0060523	-1.34591
FOXG_00171	0.420119	0.493467	7.10788	10.4574	4.52155	1317	3.7589	1.6959	5.67841	0.00022282	0.00182698	0.991952
FOXG_00172	52.8071	63.2391	211.972	138.369	128.602	4288	1.42959	8.81102	5.49581	0.000285944	0.00207495	0.350386
FOXG_00173	23.3556	30.9751	20.3551	10.4212	24.0477	NOT_DIFFERENTIALLY_EXPRESSED
FOXG_00174	29.4356	29.3075	37.3942	29.257	37.9191	NOT_DIFFERENTIALLY_EXPRESSED
FOXG_00175	20.2502	13.9054	19.3266	28.199	22.5219	NOT_DIFFERENTIALLY_EXPRESSED
FOXG_00176	4.77857	4.35892	9.69976	9.04939	9.45594	2721	1.03504	4.2653	4.18347	0.00197	0.0071429	-1.47464
FOXG_00177	38.1171	39.2341	53.4031	45.8895	63.2207	NOT_DIFFERENTIALLY_EXPRESSED
FOXG_00178	8.12321	11.0622	15.192	13.063	13.8071	NOT_DIFFERENTIALLY_EXPRESSED
FOXG_00179	0	0	0	0	0	NOT_DIFFERENTIALLY_EXPRESSED
FOXG_00180	2.78651	3.27301	7.93922	7.53157	7.60359	3177	1.34517	4.07795	5.17908	0.000445679	0.00270338	0.0878442
FOXG_00181	10.1174	6.95177	24.3191	27.5093	23.3223	3459	1.56634	5.80566	6.30466	9.81e-05	0.0012345	1.54609
FOXG_00182	0	0	0	0	0	NOT_DIFFERENTIALLY_EXPRESSED
FOXG_00183	5.45428	2.94071	4.53834	3.86681	3.48617	NOT_DIFFERENTIALLY_EXPRESSED
FOXG_00184	82.9618	74.4004	51.369	27.4273	41.1958	2531	-1.01935	7.0238	-3.69564	0.0043	0.0124456	-2.4466
FOXG_00185	13.7201	13.9974	17.8823	17.1364	17.6187	NOT_DIFFERENTIALLY_EXPRESSED
FOXG_00186	56.348	45.5526	35.2556	30.4688	34.0516	1630	-0.610298	6.00332	-2.74652	0.021	0.0415611	-4.01916
FOXG_00187	0.102462	0.0601756	0.0481537	0	0.0416135	NOT_DIFFERENTIALLY_EXPRESSED
FOXG_00188	14.6213	13.8751	18.6346	17.1142	18.4856	NOT_DIFFERENTIALLY_EXPRESSED
FOXG_00189	58.7572	56.4346	52.7347	36.6255	49.798	NOT_DIFFERENTIALLY_EXPRESSED
FOXG_00190	274.669	362.299	327.828	232.05	407.341	NOT_DIFFERENTIALLY_EXPRESSED
FOXG_00191	46.0546	54.6607	41.101	28.8075	48.0969	NOT_DIFFERENTIALLY_EXPRESSED
FOXG_00192	20.6091	22.9388	34.4282	29.235	27.9246	NOT_DIFFERENTIALLY_EXPRESSED
FOXG_00193	0.686643	0.887176	1.93619	2.38246	3.43009	4029	1.6796	2.68345	4.25646	0.00176209	0.00657259	-1.15312
FOXG_00194	197.253	235.389	325.143	369.164	228.001	NOT_DIFFERENTIALLY_EXPRESSED
FOXG_00195	21.1089	21.8746	27.6896	24.3349	23.2505	NOT_DIFFERENTIALLY_EXPRESSED
FOXG_00196	13.2347	13.1383	29.3738	32.4173	27.4302	3240	1.16746	6.12054	5.36406	0.000343324	0.00231542	0.220718
FOXG_00197	243.931	290.248	498.521	546.048	411.3	1002	0.856879	8.57314	3.8915	0.00313644	0.00987324	-2.14383
FOXG_00198	10.4433	9.95212	34.8188	47.3626	23.2075	702	1.70348	3.88265	4.62356	0.00100498	0.00449263	-0.712795
FOXG_00199	7.76557	9.52856	12.9689	9.8322	12.2775	NOT_DIFFERENTIALLY_EXPRESSED
FOXG_00200	10.3614	16.7342	20.4518	14.5889	25.459	NOT_DIFFERENTIALLY_EXPRESSED
FOXG_00201	19.9386	17.9307	36.0177	24.7525	28.3421	NOT_DIFFERENTIALLY_EXPRESSED
FOXG_00202	11.0912	13.3453	18.6462	15.689	19.4829	NOT_DIFFERENTIALLY_EXPRESSED
FOXG_00203	0.785933	0.553889	1.3297	1.42277	1.08526	NOT_DIFFERENTIALLY_EXPRESSED
FOXG_00204	0.158674	0.512537	0.894855	0.478744	0.676651	NOT_DIFFERENTIALLY_EXPRESSED
FOXG_00205	1.60585	1.7236	5.80331	5.17923	5.66729	4996	1.72951	4.10416	6.55123	7.2e-05	0.00108575	1.97005
FOXG_00206	0	0	0	0	0	NOT_DIFFERENTIALLY_EXPRESSED
FOXG_00207	53.4911	42.4928	43.3607	47.0424	67.8239	NOT_DIFFERENTIALLY_EXPRESSED
FOXG_00208	2.70517	3.49521	13.5609	9.52222	8.34982	1534	1.72436	3.29304	4.90194	0.000664936	0.0035148	-0.230826
FOXG_00209	58.7878	27.7671	31.5446	33.6955	32.0952	NOT_DIFFERENTIALLY_EXPRESSED
FOXG_00210	13.0495	5.10925	8.5859	9.62432	8.47972	NOT_DIFFERENTIALLY_EXPRESSED
FOXG_00211	1.62734	0.849538	0.509863	0.18185	0.734355	NOT_DIFFERENTIALLY_EXPRESSED
FOXG_00212	406.479	386.517	172.213	121.299	200.073	570	-1.29625	7.04111	-5.16852	0.000452433	0.00272323	-0.109039
FOXG_00213	1.36933	0.765906	3.06446	2.88548	3.05431	6364	1.52261	3.64467	4.80764	0.000763837	0.00379439	-0.415078
FOXG_00214	0.0548362	0	0.0515421	0.165449	0.155896	NOT_DIFFERENTIALLY_EXPRESSED
FOXG_00215	0	0	0	0	0	NOT_DIFFERENTIALLY_EXPRESSED
FOXG_00216	0.19269	0.0646663	0	0.0830538	0.134157	NOT_DIFFERENTIALLY_EXPRESSED
FOXG_00217	10.2293	10.7908	9.18618	6.22513	11.5373	NOT_DIFFERENTIALLY_EXPRESSED
FOXG_00218	5.65129	4.82288	7.13775	6.52727	7.24417	NOT_DIFFERENTIALLY_EXPRESSED
FOXG_00219	1.1267	0.967108	0.896094	0.697319	1.33758	NOT_DIFFERENTIALLY_EXPRESSED
FOXG_00220	0	0	0	0	0	NOT_DIFFERENTIALLY_EXPRESSED
FOXG_00221	0.664108	0.334309	2.67521	4.29368	3.39073	1458	2.6805	1.24203	4.93581	0.000632838	0.00340359	0.0160822
FOXG_00222	13.3979	11.6964	10.4659	10.7432	16.4711	NOT_DIFFERENTIALLY_EXPRESSED
FOXG_00224	6.79574	7.9822	15.0978	10.0034	16.8108	2239	0.894267	4.58163	3.02632	0.0130835	0.0286947	-3.43487
FOXG_00225	73.8305	91.3037	97.6357	85.1005	106.425	NOT_DIFFERENTIALLY_EXPRESSED
FOXG_00226	3.11728	1.90399	3.5551	3.46952	5.36799	NOT_DIFFERENTIALLY_EXPRESSED
FOXG_00227	0	0	0	0	0	NOT_DIFFERENTIALLY_EXPRESSED
FOXG_00228	0.15341	0.0300322	0.0720971	0.0257144	0.0830731	NOT_DIFFERENTIALLY_EXPRESSED
FOXG_00229	0.0164711	0.0193468	0.0309633	0.0331305	0.0401368	NOT_DIFFERENTIALLY_EXPRESSED
FOXG_00230	0.250063	0.15459	0.148447	0.145601	0.160356	NOT_DIFFERENTIALLY_EXPRESSED
FOXG_00231	0	0	0	0	0	NOT_DIFFERENTIALLY_EXPRESSED
FOXG_00232	63.7515	35.829	48.9399	30.2047	56.2419	NOT_DIFFERENTIALLY_EXPRESSED
FOXG_00233	377.469	149.187	10.561	12.2928	43.8449	1822	-3.71641	6.5189	-6.59144	6.85e-05	0.00106499	1.87861
FOXG_00234	9.48828	9.39662	18.0115	17.1204	19.192	1487	0.934673	4.37939	3.84057	0.00340394	0.0105056	-2.0482
FOXG_00235	2.79553	3.75268	4.8457	4.05296	5.66205	NOT_DIFFERENTIALLY_EXPRESSED
FOXG_00236	14.2807	12.974	16.0292	13.9905	19.408	NOT_DIFFERENTIALLY_EXPRESSED
FOXG_00237	537.523	598.304	1733.99	1397.25	1134.01	570	1.30386	9.11932	5.55108	0.00026502	0.00199324	0.425241
FOXG_00238	8.35628	15.3117	9.111	8.292	12.4891	NOT_DIFFERENTIALLY_EXPRESSED
FOXG_00239	32.981	44.4157	47.2056	36.3223	55.3824	NOT_DIFFERENTIALLY_EXPRESSED
FOXG_00240	16.0038	15.7091	13.3475	11.5614	10.6803	NOT_DIFFERENTIALLY_EXPRESSED
FOXG_00241	18.2669	22.8128	17.941	13.6333	20.516	NOT_DIFFERENTIALLY_EXPRESSED
FOXG_00242	0.799747	1.16482	2.61594	3.24945	4.05356	4324	1.75059	3.12759	4.92272	0.000645044	0.00344433	-0.182916
FOXG_00243	1.98405	2.86825	7.12477	5.37223	7.56205	2719	1.47485	3.59002	4.62196	0.00100739	0.00449953	-0.695874
FOXG_00244	0	0	0.0752402	0	0	NOT_DIFFERENTIALLY_EXPRESSED
FOXG_00245	0	0	0.231138	0	0	NOT_DIFFERENTIALLY_EXPRESSED
FOXG_00246	0	0	0.337263	0.541304	0.145728	NOT_DIFFERENTIALLY_EXPRESSED
FOXG_00247	41.9381	54.0302	75.5384	55.4778	66.091	NOT_DIFFERENTIALLY_EXPRESSED
FOXG_00248	18.9906	31.9493	32.6596	14.1367	33.68	NOT_DIFFERENTIALLY_EXPRESSED
FOXG_00249	30.0593	29.9454	74.8436	47.2957	48.4126	3212	0.887668	7.12439	3.46175	0.00631711	0.0163565	-2.83122
FOXG_00250	0	0	0	0	0	NOT_DIFFERENTIALLY_EXPRESSED
FOXG_00251	2.31873	2.39485	3.26916	2.37219	2.98751	NOT_DIFFERENTIALLY_EXPRESSED
FOXG_00252	1.31113	1.7832	1.2648	0.97162	1.2892	NOT_DIFFERENTIALLY_EXPRESSED
FOXG_00253	0	0	0	0	0	NOT_DIFFERENTIALLY_EXPRESSED
FOXG_00254	26.2555	42.5877	53.0957	41.4945	63.4255	NOT_DIFFERENTIALLY_EXPRESSED
FOXG_00255	34.0196	53.3439	55.1176	34.5487	57.3605	NOT_DIFFERENTIALLY_EXPRESSED
FOXG_00256	45.676	39.7304	34.9259	26.1345	37.1513	NOT_DIFFERENTIALLY_EXPRESSED
FOXG_00257	0.0613956	0	0.115415	0	0	NOT_DIFFERENTIALLY_EXPRESSED
FOXG_00258	6.68535	7.90903	9.90031	8.17471	8.08684	NOT_DIFFERENTIALLY_EXPRESSED
FOXG_00259	0	0	0	0	0	NOT_DIFFERENTIALLY_EXPRESSED
FOXG_00260	2.69985	3.711	3.56353	3.5241	3.82609	NOT_DIFFERENTIALLY_EXPRESSED
FOXG_00261	5.93251	10.3102	18.3785	13.8202	19.4718	2285	1.13279	4.83742	3.74039	0.0040022	0.0117858	-2.24868
FOXG_00263	1.94402	1.87358	3.65448	4.11079	3.64399	2775	0.977432	3.01372	3.29346	0.00835445	0.0203475	-2.79347
FOXG_00264	16.1397	22.5621	24.9988	28.6918	35.4518	NOT_DIFFERENTIALLY_EXPRESSED
FOXG_00265	15.1036	16.2622	36.4373	46.0764	40.1784	1099	1.37356	4.93632	5.62774	0.000239	0.00188604	0.664046
FOXG_00266	31.6323	36.903	30.5384	26.9603	33.0972	NOT_DIFFERENTIALLY_EXPRESSED
FOXG_00267	0	0	0	0	0	NOT_DIFFERENTIALLY_EXPRESSED
FOXG_00268	9.14106	9.9348	13.7274	12.3634	10.6254	NOT_DIFFERENTIALLY_EXPRESSED
FOXG_00269	192.079	113.107	53.6016	57.0448	82.0661	4058	-1.22449	8.48988	-4.28855	0.00167642	0.00635898	-1.49967
FOXG_00270	74.6479	81.6586	100.33	100.134	89.7018	NOT_DIFFERENTIALLY_EXPRESSED
FOXG_00271	266.971	266.779	425.893	559.323	393.478	243	0.764925	6.48061	3.25156	0.00896014	0.0214512	-3.16863
FOXG_00272	24.9966	26.4333	30.7296	38.7045	36.7376	NOT_DIFFERENTIALLY_EXPRESSED
FOXG_00273	16.2839	21.1019	53.0708	38.0942	53.2668	1563	1.36246	5.6748	5.23813	0.000409843	0.00257718	0.0599445
FOXG_00274	0.503455	0.443514	1.53794	1.64558	0.61341	NOT_DIFFERENTIALLY_EXPRESSED
FOXG_00275	0.480292	0	0	0	0.390126	NOT_DIFFERENTIALLY_EXPRESSED
FOXG_00276	1.19881	0.974845	0.78009	0.649204	1.19847	NOT_DIFFERENTIALLY_EXPRESSED
FOXG_00277	8.22071	3.10007	2.23673	2.08869	2.81154	3197	-1.1049	3.36461	-2.70251	0.0226508	0.0440813	-3.89311
FOXG_00278	3.88055	5.07732	13.9895	10.4238	14.3637	2816	1.53061	4.56521	5.47856	0.000292833	0.00211046	0.484556
FOXG_00279	621.526	595.932	432.455	362.472	483.177	NOT_DIFFERENTIALLY_EXPRESSED
FOXG_00280	15.206	14.7031	21.9126	22.2212	25.7945	3293	0.636131	6.00524	2.91824	0.0157069	0.0330025	-3.71742
FOXG_00281	6.25497	7.34702	6.1312	5.93127	9.72594	NOT_DIFFERENTIALLY_EXPRESSED
FOXG_00282	3.37376	3.79049	3.69502	4.48473	4.67059	NOT_DIFFERENTIALLY_EXPRESSED
FOXG_00283	0	0.0538529	0.172377	0	0.148964	NOT_DIFFERENTIALLY_EXPRESSED
FOXG_00284	17.1161	17.7747	28.9996	29.0347	39.2322	3766	0.880232	6.56629	3.78661	0.00371356	0.011202	-2.27017
FOXG_00285	13.2302	17.1477	32.8468	25.2353	26.9774	1516	0.905098	5.05835	3.59125	0.00510424	0.014094	-2.52027
FOXG_00286	31.6292	29.4185	53.8086	28.4276	45.7447	NOT_DIFFERENTIALLY_EXPRESSED
FOXG_00287	13.8583	11.8661	36.7645	28.2659	37.8729	1068	1.40088	4.6248	5.29404	0.000378744	0.00244667	0.209568
FOXG_00288	2.76035	6.60464	10.4742	6.68329	7.97207	NOT_DIFFERENTIALLY_EXPRESSED
FOXG_00289	2.27242	3.78848	5.09863	5.23433	5.12064	NOT_DIFFERENTIALLY_EXPRESSED
FOXG_00290	4.0558	7.02049	10.4333	9.01672	5.89524	NOT_DIFFERENTIALLY_EXPRESSED
FOXG_00291	2.62226	3.8501	7.39422	8.46119	9.05241	1266	1.37645	2.85252	4.1393	0.00211628	0.00745824	-1.3726
FOXG_00292	92.854	70.0289	47.2825	39.3493	34.6435	2747	-1.00972	7.18711	-4.28288	0.00169122	0.0063909	-1.48556
FOXG_00293	9.88629	8.75845	18.3486	16.4309	15.244	1651	0.829747	4.44862	3.35267	0.00757	0.0188524	-2.87243
FOXG_00294	26.3513	42.8059	52.6233	39.9543	69.6128	NOT_DIFFERENTIALLY_EXPRESSED
FOXG_00295	4.52951	4.22897	7.53236	8.6436	7.83004	1191	0.853315	2.91691	2.84404	0.0178121	0.0364258	-3.53785
FOXG_00296	259.627	289.695	252.129	211.083	276.461	NOT_DIFFERENTIALLY_EXPRESSED
FOXG_00297	10.4754	9.84345	17.1735	16.0725	21.6085	2839	0.835859	5.35403	3.47349	0.00619569	0.0161196	-2.73894
FOXG_00298	10.6898	11.1654	9.4117	9.08382	10.5514	NOT_DIFFERENTIALLY_EXPRESSED
FOXG_00299	9.62548	11.8594	10.7555	8.86817	13.3406	NOT_DIFFERENTIALLY_EXPRESSED
FOXG_00300	40.3196	46.8119	37.3348	37.1375	36.6415	NOT_DIFFERENTIALLY_EXPRESSED
FOXG_00301	9.11439	4.28226	0.403147	0.431365	0.783881	1290	-3.47849	0.939163	-6.46127	8.05e-05	0.00113526	1.96529
FOXG_00302	38.9794	54.4468	41.688	29.1368	41.5025	NOT_DIFFERENTIALLY_EXPRESSED
FOXG_00303	0.445848	0.392766	3.82397	6.83805	5.0248	2482	3.50093	2.26135	6.8678	4.9e-05	0.000926064	2.42555
FOXG_00304	1.61594	2.40421	3.03773	2.05856	3.15018	NOT_DIFFERENTIALLY_EXPRESSED
FOXG_00305	118.535	185.253	166.471	98.7141	157.363	NOT_DIFFERENTIALLY_EXPRESSED
FOXG_00306	22.0164	23.9525	36.8079	31.9429	38.9179	1533	0.640064	5.52347	2.82695	0.0183362	0.0372995	-3.84774
FOXG_00307	118.745	135.128	306.359	220.527	272.345	1420	1.06	8.1269	4.71123	0.000881345	0.00412789	-0.816938
FOXG_00308	336.574	409.518	320.749	270.284	344.571	NOT_DIFFERENTIALLY_EXPRESSED
FOXG_00309	0.0874916	0	0.246708	0.351968	0.4264	NOT_DIFFERENTIALLY_EXPRESSED
FOXG_00310	0.201786	0.237016	0.189665	0.710289	0.245856	NOT_DIFFERENTIALLY_EXPRESSED
FOXG_00311	34.3964	34.6161	61.9597	68.8558	71.9481	1685	0.966438	6.44302	4.54141	0.00113765	0.00489307	-1.04141
FOXG_00312	0	0	0	0	0.328527	NOT_DIFFERENTIALLY_EXPRESSED
FOXG_00313	0.11301	0	0.531107	1.8185	1.28512	1224	3.41587	-0.894314	3.94957	0.00286	0.00921769	-1.35502
FOXG_00314	1.66405	3.99059	13.3599	11.1571	12.0523	1995	2.24479	3.716	6.03954	0.000137909	0.00145312	1.35144
FOXG_00315	0	0	0	0	0	NOT_DIFFERENTIALLY_EXPRESSED
FOXG_00316	315.245	284.382	101.286	127.088	156.538	3100	-1.24476	9.11133	-5.32242	0.000364	0.0024002	0.0871878
FOXG_00317	13.0764	11.7596	14.7395	13.6649	16.2643	NOT_DIFFERENTIALLY_EXPRESSED
FOXG_00318	19.4954	24.6126	27.2994	21.6075	26.8233	NOT_DIFFERENTIALLY_EXPRESSED
FOXG_00319	8.80741	12.1632	13.3191	11.5326	14.7152	NOT_DIFFERENTIALLY_EXPRESSED
FOXG_00323	0.8528	0.801352	1.36267	0.771909	1.76639	NOT_DIFFERENTIALLY_EXPRESSED
FOXG_00324	0.471339	0.423364	1.61574	1.56153	2.00435	4989	1.9073	2.34712	5.16219	0.000457	0.00273841	0.249333
FOXG_00325	0.0465581	0	0.0875227	0.0468244	0	NOT_DIFFERENTIALLY_EXPRESSED
FOXG_00326	11.6803	11.8513	23.3588	19.3452	20.1862	2783	0.827037	5.53253	3.66752	0.00450574	0.0128787	-2.42402
FOXG_00327	0.932201	0.926498	0.269601	0.64906	0.640705	NOT_DIFFERENTIALLY_EXPRESSED
FOXG_00328	0	0	0	0	0	NOT_DIFFERENTIALLY_EXPRESSED
FOXG_00329	38.9488	83.5515	53.0308	36.0669	62.4202	NOT_DIFFERENTIALLY_EXPRESSED
FOXG_00330	0.759189	0.267521	0.927659	0.458118	0.308332	NOT_DIFFERENTIALLY_EXPRESSED
FOXG_00331	22.1341	21.0555	27.6879	28.9113	42.2613	NOT_DIFFERENTIALLY_EXPRESSED
FOXG_00332	1.28109	0.237593	0.190127	0.203434	0.246456	NOT_DIFFERENTIALLY_EXPRESSED
FOXG_00333	0	0	0	0	0	NOT_DIFFERENTIALLY_EXPRESSED
FOXG_00334	1.22411	1.10602	2.65517	2.17811	3.90073	1469	1.25236	1.58014	2.79803	0.0192584	0.0387064	-3.38202
FOXG_00335	5.45724	5.23266	10.5729	7.95264	8.86548	NOT_DIFFERENTIALLY_EXPRESSED
FOXG_00336	7.16081	9.49362	19.1257	17.4696	12.2665	1951	0.954312	4.58626	3.28153	0.00852258	0.0206563	-3.00145
FOXG_00337	22.5697	27.7617	73.1107	50.4633	50.7492	1428	1.1927	5.87705	4.60913	0.00102702	0.00455789	-0.908347
FOXG_00338	17.7339	16.0854	20.7431	22.3932	27.689	NOT_DIFFERENTIALLY_EXPRESSED
FOXG_00339	3.78439	4.21715	6.9317	6.24579	9.81295	2851	0.916105	4.06333	3.10419	0.011474	0.0259136	-3.24782
FOXG_00340	18.1229	18.3002	16.3938	16.3121	14.0531	NOT_DIFFERENTIALLY_EXPRESSED
FOXG_00341	0.72516	0.567843	1.3064	0.972408	1.03079	NOT_DIFFERENTIALLY_EXPRESSED
FOXG_00342	8.33245	11.4294	16.8728	17.1539	14.9218	4947	0.739846	6.0381	3.15103	0.0106049	0.0244062	-3.32224
FOXG_00343	4.05387	4.76164	7.97682	6.9729	12.0635	3651	1.00028	4.60496	3.31574	0.00804974	0.0197953	-2.94416
FOXG_00344	4.44614	2.37909	4.7827	5.01808	5.7382	NOT_DIFFERENTIALLY_EXPRESSED
FOXG_00345	0	0	0.800092	0.428047	1.72856	NOT_DIFFERENTIALLY_EXPRESSED
FOXG_00346	0	0	0.0995521	0	0	NOT_DIFFERENTIALLY_EXPRESSED
FOXG_00347	3.39533	4.40354	3.55705	2.66777	5.19982	NOT_DIFFERENTIALLY_EXPRESSED
FOXG_00348	11.039	12.3509	15.6693	16.1639	13.9819	NOT_DIFFERENTIALLY_EXPRESSED
FOXG_00349	0.829886	1.25328	2.42368	1.66926	2.11857	4667	1.00762	2.86867	2.92484	0.0155325	0.0327088	-3.38992
FOXG_00350	0.894889	0.825885	0.961294	0.642861	0.623048	NOT_DIFFERENTIALLY_EXPRESSED
FOXG_00351	0.0695796	0.0408637	0.1308	0.0349887	0.169552	NOT_DIFFERENTIALLY_EXPRESSED
FOXG_00352	0	0	0	0	0.0300017	NOT_DIFFERENTIALLY_EXPRESSED
FOXG_00353	0.270077	0.634458	1.73466	1.26756	0.877498	3073	1.54202	1.34972	2.8509	0.0176059	0.036075	-3.24249
FOXG_00354	0.813672	0.509723	1.22367	0.981989	0.925287	NOT_DIFFERENTIALLY_EXPRESSED
FOXG_00355	8.35563	10.8866	23.0991	17.1599	21.7298	1970	1.10685	4.89779	4.23634	0.00181814	0.006724	-1.44318
FOXG_00356	0.479268	1.08258	4.7127	3.44822	4.9111	3752	2.57761	3.00211	6.16593	0.000117079	0.00134634	1.57487
FOXG_00357	0	0.0568091	0.227299	0.29185	0.157142	NOT_DIFFERENTIALLY_EXPRESSED
FOXG_00358	19.1132	17.937	25.7437	17.1417	31.6902	NOT_DIFFERENTIALLY_EXPRESSED
FOXG_00359	9.4567	6.58933	29.001	23.8575	22.9139	1726	1.65498	4.77478	6.09698	0.000128	0.00140212	1.32861
FOXG_00360	0.0536765	0	0	0	0.0435997	NOT_DIFFERENTIALLY_EXPRESSED
FOXG_00361	22.9048	20.2608	35.8372	30.2404	34.8362	2935	0.637948	6.36711	2.9321	0.0153428	0.0324339	-3.7084
FOXG_00362	2.8744	4.50165	13.2717	14.8092	13.1076	2743	1.93251	4.46657	6.83317	5.1e-05	0.000941387	2.3032
FOXG_00363	12.505	13.0721	18.1823	18.8444	22.2543	3418	0.622806	5.82485	2.7941	0.0193875	0.0389359	-3.91944
FOXG_00364	30.4432	38.0726	46.1164	37.4541	53.6173	NOT_DIFFERENTIALLY_EXPRESSED
FOXG_00365	0.31617	0.371369	1.13918	0.688951	0.770443	NOT_DIFFERENTIALLY_EXPRESSED
FOXG_00366	0	0	0	0	0	NOT_DIFFERENTIALLY_EXPRESSED
FOXG_00367	0.3054	0.307474	0.656124	0.702048	0.567009	6341	1.02307	1.63012	2.62545	0.0258205	0.0490582	-3.68582
FOXG_00368	2.51429	2.05833	2.36326	2.9118	3.34191	NOT_DIFFERENTIALLY_EXPRESSED
FOXG_00369	5.36984	5.66863	11.4682	11.8949	9.10997	4070	0.958442	5.06964	3.93651	0.00292	0.00935377	-1.94668
FOXG_00370	47.1384	47.8202	73.4369	55.1389	70.6646	NOT_DIFFERENTIALLY_EXPRESSED
FOXG_00371	62.7409	74.009	199.926	167.234	117.029	1034	1.20784	6.86534	4.48888	0.00123215	0.00514771	-1.13502
FOXG_00372	9.5624	9.52381	9.98204	12.1875	12.2056	NOT_DIFFERENTIALLY_EXPRESSED
FOXG_00373	0	0	0	0	0	NOT_DIFFERENTIALLY_EXPRESSED
FOXG_00374	1.93011	2.85484	6.65193	3.6666	4.58716	1935	1.03761	2.82151	2.73441	0.0214558	0.0422541	-3.69939
FOXG_00375	14.2884	23.9248	13.7873	9.3253	18.9524	NOT_DIFFERENTIALLY_EXPRESSED
FOXG_00376	14.676	20.2873	18.158	11.8983	17.5164	NOT_DIFFERENTIALLY_EXPRESSED
FOXG_00377	150.019	154.69	442.198	358.733	303.61	2129	1.25539	9.09511	5.5727	0.000257287	0.00196486	0.456408
FOXG_00378	72.0342	30.3619	5.52977	7.17473	7.78894	2986	-2.78884	5.4546	-7.73967	1.8e-05	0.000619828	3.29418
FOXG_00379	271.267	264.991	233.536	209.008	240.323	NOT_DIFFERENTIALLY_EXPRESSED
FOXG_00380	9.25399	10.0309	10.282	10.8293	9.90629	NOT_DIFFERENTIALLY_EXPRESSED
FOXG_00381	0.0398285	0.0935641	0.0374359	0.0801124	0.0647028	NOT_DIFFERENTIALLY_EXPRESSED
FOXG_00382	0	0	0.0815653	0.785468	0.281948	NOT_DIFFERENTIALLY_EXPRESSED
FOXG_00383	8.42477	12.4314	10.2943	6.56653	9.83706	NOT_DIFFERENTIALLY_EXPRESSED
FOXG_00384	30.9957	31.672	23.5431	18.4778	29.2567	NOT_DIFFERENTIALLY_EXPRESSED
FOXG_00385	282.064	372.792	321.995	254.433	289.258	NOT_DIFFERENTIALLY_EXPRESSED
FOXG_00386	9.72135	9.63013	17.3941	17.6692	14.651	1181	0.763309	3.98367	2.93852	0.0152	0.0321813	-3.52411
FOXG_00387	12.5594	15.0022	13.7658	12.46	14.2131	NOT_DIFFERENTIALLY_EXPRESSED
FOXG_00388	2.1475	1.78054	4.74941	3.30319	4.8226	1095	1.08435	1.79849	2.7048	0.0225629	0.0439641	-3.58138
FOXG_00389	5.68612	5.43706	10.7965	10.4315	12.6955	4841	1.01702	5.36431	4.4125	0.0013847	0.00557433	-1.1947
FOXG_00390	1.01077	3.08683	1.7576	2.0331	1.51888	NOT_DIFFERENTIALLY_EXPRESSED
FOXG_00391	5.60493	5.93327	13.008	9.04701	15.3443	1999	1.08054	4.18016	3.54553	0.0055	0.0148114	-2.51164
FOXG_00392	0.722697	1.01865	4.48328	5.5239	6.69207	957	2.58756	1.38398	5.19311	0.00043687	0.00267914	0.362795
FOXG_00393	12.1878	12.9358	27.052	34.5573	30.892	942	1.28373	4.34304	4.9555	0.000614932	0.00335057	-0.270945
FOXG_00394	26.1978	42.8751	58.6873	43.0344	68.0238	NOT_DIFFERENTIALLY_EXPRESSED
FOXG_00395	28.699	20.904	17.6594	16.8152	19.1111	NOT_DIFFERENTIALLY_EXPRESSED
FOXG_00396	41.5907	63.3978	109.481	107.861	133.091	2368	1.18137	7.63391	4.80314	0.000768936	0.00380912	-0.663838
FOXG_00397	137.964	151.896	190.621	199.978	165.609	NOT_DIFFERENTIALLY_EXPRESSED
FOXG_00398	25.1931	30.429	67.0181	70.0356	43.6298	582	1.08485	4.66859	3.69145	0.00433345	0.012503	-2.31675
FOXG_00399	31.3833	40.8033	34.294	32.6875	60.124	NOT_DIFFERENTIALLY_EXPRESSED
FOXG_00400	7.95259	10.5335	12.6437	10.4655	15.3244	NOT_DIFFERENTIALLY_EXPRESSED
FOXG_00401	0.208791	0.122622	0.686872	2.51982	2.20473	1325	2.88132	-0.0523853	3.18254	0.0100584	0.023437	-2.4971
FOXG_00402	0.15068	0.176987	0	0.151542	0	NOT_DIFFERENTIALLY_EXPRESSED
FOXG_00403	7.33167	20.5356	14.666	16.1841	18.385	NOT_DIFFERENTIALLY_EXPRESSED
FOXG_00404	0.26807	0.314872	0.881885	1.21321	0.979852	NOT_DIFFERENTIALLY_EXPRESSED
FOXG_00405	0.215123	0.336909	0.1348	0.144236	0.174738	NOT_DIFFERENTIALLY_EXPRESSED
FOXG_00406	5.7224	2.70404	2.59659	2.77833	2.77819	NOT_DIFFERENTIALLY_EXPRESSED
FOXG_00407	384.543	322.162	417.871	419.213	405.606	NOT_DIFFERENTIALLY_EXPRESSED
FOXG_00408	2.60463	2.18526	3.58481	4.25672	4.68466	2974	0.788935	3.31674	2.67798	0.0236151	0.0456808	-3.87416
FOXG_00409	3.35981	3.61054	1.88135	1.86925	2.49681	NOT_DIFFERENTIALLY_EXPRESSED
FOXG_00410	57.9352	44.1641	20.2588	16.2443	23.7875	2612	-1.34719	6.23771	-5.43889	0.000309361	0.0021782	0.307815
FOXG_00411	0.40094	0.47094	0.75371	1.2097	2.27969	NOT_DIFFERENTIALLY_EXPRESSED
FOXG_00412	1.41147	2.48685	3.83264	3.39113	5.15922	1764	1.12584	2.41568	2.8815	0.0167159	0.0346517	-3.39017
FOXG_00413	2.31311	6.7924	8.62418	6.66884	12.4632	1794	1.20401	3.54531	2.64508	0.024973	0.0478362	-3.9422
FOXG_00414	2.53209	2.71923	4.41997	4.80209	4.28976	NOT_DIFFERENTIALLY_EXPRESSED
FOXG_00415	46.8588	78.9464	89.3789	87.0989	99.5054	NOT_DIFFERENTIALLY_EXPRESSED
FOXG_00416	9.33394	6.88684	7.31631	9.96342	10.0724	NOT_DIFFERENTIALLY_EXPRESSED
FOXG_00417	0.935713	1.02328	3.57867	5.19208	4.29821	4287	2.11813	3.36456	6.43434	8.33e-05	0.00115316	1.8816
FOXG_00418	11.2613	10.6521	16.1114	19.5443	20.8847	1388	0.77114	4.39588	3.03706	0.0128	0.0282932	-3.40263
FOXG_00419	35.9284	25.1288	16.5013	20.9412	21.8213	NOT_DIFFERENTIALLY_EXPRESSED
FOXG_00420	0	0	0	0	0	NOT_DIFFERENTIALLY_EXPRESSED
FOXG_00421	32.2158	31.0089	21.1611	14.3131	15.4787	5161	-0.917028	6.80039	-3.88478	0.00317	0.00995619	-2.12558
FOXG_00422	0.711963	0.95573	3.63277	3.47788	2.14799	1360	1.79011	1.33585	3.60194	0.00502	0.0139304	-2.01105
FOXG_00423	7.25428	5.29447	11.8496	10.4124	12.4141	1964	0.884578	4.14873	3.29122	0.00838575	0.0203998	-2.9427
FOXG_00424	10.3743	9.36483	13.3627	14.2013	13.9665	NOT_DIFFERENTIALLY_EXPRESSED
FOXG_00425	0.370098	0.597731	1.65236	1.30275	1.50309	2990	1.61711	1.52644	3.71106	0.00419744	0.0122261	-1.86943
FOXG_00426	89.2542	92.6601	247.131	256.881	108.106	1401	1.06058	7.63184	2.95707	0.0147079	0.0313949	-3.70003
FOXG_00427	2.31037	5.33994	19.0539	20.6124	10.9572	1856	2.21273	4.04026	5.11946	0.000485288	0.00285979	0.0391179
FOXG_00428	2.94307	3.49447	3.39771	4.08594	3.55986	NOT_DIFFERENTIALLY_EXPRESSED
FOXG_00429	1.68425	1.47104	4.58686	3.47462	5.0513	3203	1.44359	3.2201	4.46698	0.00127	0.00527172	-0.896656
FOXG_00432	18.5055	16.467	20.1465	14.8202	22.0411	NOT_DIFFERENTIALLY_EXPRESSED
FOXG_00433	4.46207	6.02335	6.63534	5.15737	6.41032	NOT_DIFFERENTIALLY_EXPRESSED
FOXG_00434	3.3517	2.06217	2.65031	4.06644	4.14854	NOT_DIFFERENTIALLY_EXPRESSED
FOXG_00435	6.55512	8.28683	15.8211	12.7383	16.9663	2490	1.0348	4.82057	4.00922	0.00259916	0.0085953	-1.80733
FOXG_00436	0	0	0	0	0	NOT_DIFFERENTIALLY_EXPRESSED
FOXG_00437	0.0687496	0	0.12924	0.138285	0.279216	NOT_DIFFERENTIALLY_EXPRESSED
FOXG_00438	53.2705	53.8426	39.804	39.9787	46.6879	NOT_DIFFERENTIALLY_EXPRESSED
FOXG_00439	90.6867	89.0041	120.185	93.1732	71.3052	NOT_DIFFERENTIALLY_EXPRESSED
FOXG_00440	48.6296	48.381	99.699	95.5999	84.2672	3328	0.937651	7.8982	4.56541	0.00109706	0.00477227	-1.04154
FOXG_00441	7.81493	8.31539	13.1354	13.3151	15.3094	3009	0.784551	5.07414	3.39924	0.00700607	0.0177531	-2.847
FOXG_00442	0	0	0	0	0	NOT_DIFFERENTIALLY_EXPRESSED
FOXG_00443	0	0	0.830236	2.48737	1.72194	783	4.07302	-1.29141	5.14685	0.000466638	0.00278139	0.221222
FOXG_00444	116.033	122.289	95.7768	86.5944	131.872	NOT_DIFFERENTIALLY_EXPRESSED
FOXG_00445	0.855437	1.00479	13.3472	9.03345	9.17195	1617	3.41944	2.70332	7.82667	1.64e-05	0.000597089	3.47388
FOXG_00446	106.698	93.4568	107.798	89.3953	85.4503	NOT_DIFFERENTIALLY_EXPRESSED
FOXG_00447	0	0	0.0776673	0	0	NOT_DIFFERENTIALLY_EXPRESSED
FOXG_00448	1.34792	1.20109	5.54836	6.35741	5.24783	2976	2.1338	3.23348	6.78062	5.44e-05	0.000965604	2.31581
FOXG_00449	4.40946	6.0307	13.2854	12.4535	11.6772	2290	1.27311	4.33069	4.81367	0.000757066	0.00377337	-0.484976
FOXG_00450	8.91872	8.69691	24.3053	13.8777	16.4024	2466	1.00316	5.04768	3.46585	0.00627437	0.0162674	-2.72726
FOXG_00451	0	0	0	0	0	NOT_DIFFERENTIALLY_EXPRESSED
FOXG_00452	21.6039	23.557	35.8304	34.4822	36.7733	1876	0.661584	5.80206	3.07228	0.0121075	0.0270683	-3.44616
FOXG_00453	13.5686	7.41537	22.4072	26.0604	17.1826	2936	1.09151	5.54535	3.53353	0.00561	0.0150095	-2.64322
FOXG_00454	13.7943	17.3618	18.3417	21.0241	25.1604	NOT_DIFFERENTIALLY_EXPRESSED
FOXG_00457	1.80049	1.19534	1.03011	0.472377	0.763031	NOT_DIFFERENTIALLY_EXPRESSED
FOXG_00458	33.3389	35.1967	43.5594	39.2669	56.6515	NOT_DIFFERENTIALLY_EXPRESSED
FOXG_00459	18.0329	19.1942	25.915	19.041	24.6757	NOT_DIFFERENTIALLY_EXPRESSED
FOXG_00461	323.638	296.662	144.369	195.529	255.008	NOT_DIFFERENTIALLY_EXPRESSED
FOXG_00463	4.68467	5.79999	17.5535	19.8008	18.4604	2185	1.83165	4.61508	7.1871	3.36e-05	0.000810284	2.71913
FOXG_00464	0	0	0.604159	0	0.10442	NOT_DIFFERENTIALLY_EXPRESSED
FOXG_00465	10.8393	8.53604	11.0565	10.158	8.95449	NOT_DIFFERENTIALLY_EXPRESSED
FOXG_00466	29.1316	20.6981	181.619	250.469	189.467	1358	3.05378	6.89802	11.8088	4.21e-07	0.000125182	7.09177
FOXG_00467	27.6924	27.0636	75.2894	83.7109	73.0684	7018	1.49536	8.48391	7.41908	2.57e-05	0.000732708	2.87429
FOXG_00468	15.6982	33.8854	33.8419	22.6458	28.789	NOT_DIFFERENTIALLY_EXPRESSED
FOXG_00469	1.17224	1.50207	0.901491	2.14353	1.21186	NOT_DIFFERENTIALLY_EXPRESSED
FOXG_00470	15.8016	14.7242	12.3243	8.45318	12.25	NOT_DIFFERENTIALLY_EXPRESSED
FOXG_00471	0.284911	0	0.133898	0	0.231424	NOT_DIFFERENTIALLY_EXPRESSED
FOXG_00472	3.0048	2.79918	4.18775	4.48086	4.46059	NOT_DIFFERENTIALLY_EXPRESSED
FOXG_00473	16.7991	19.0323	37.6271	39.3021	33.0972	1161	1.03025	4.99865	4.35327	0.00151675	0.00594533	-1.26539
FOXG_00474	6.41015	5.84511	8.72052	7.97367	9.31735	NOT_DIFFERENTIALLY_EXPRESSED
FOXG_00475	0.995138	0.584439	1.22766	1.25104	1.61664	NOT_DIFFERENTIALLY_EXPRESSED
FOXG_00476	0	0	0	0	0	NOT_DIFFERENTIALLY_EXPRESSED
FOXG_00477	2.8649	2.85132	4.29615	3.25518	3.92581	NOT_DIFFERENTIALLY_EXPRESSED
FOXG_00478	2.78782	3.03199	9.31683	10.0728	10.3718	4019	1.76487	4.61316	7.1257	3.61e-05	0.000832193	2.64441
FOXG_00479	0.760023	1.40284	1.68387	1.63793	2.33708	NOT_DIFFERENTIALLY_EXPRESSED
FOXG_00480	2.98047	1.70553	7.39864	8.68509	8.8147	1810	1.83838	3.16914	5.37203	0.000339523	0.00229741	0.468736
FOXG_00481	6.87223	8.00747	18.9648	17.1959	22.641	2516	1.39313	5.06103	5.58629	0.000252552	0.00193971	0.597876
FOXG_00482	0	0	0.653342	0.524303	0.564605	NOT_DIFFERENTIALLY_EXPRESSED
FOXG_00483	21.6227	26.1183	33.2965	27.7613	34.1304	NOT_DIFFERENTIALLY_EXPRESSED
FOXG_00484	0.303343	0.118768	0	0	0.0821318	NOT_DIFFERENTIALLY_EXPRESSED
FOXG_00485	0.371839	0.363965	0.815506	1.24655	1.40949	2232	1.53334	0.757991	2.93529	0.0152601	0.0322984	-3.02258
FOXG_00486	0.327008	0.768199	0.461046	1.64439	0.398427	NOT_DIFFERENTIALLY_EXPRESSED
FOXG_00487	2.66365	4.2772	6.13234	4.01832	4.05332	NOT_DIFFERENTIALLY_EXPRESSED
FOXG_00488	0.0706096	0	0.398208	0.142027	0.114708	NOT_DIFFERENTIALLY_EXPRESSED
FOXG_00489	5.06837	3.36248	14.2035	9.13275	13.3417	5895	1.53226	5.53177	5.23628	0.000411	0.00258238	0.0686317
FOXG_00490	0	0	0	0	0	NOT_DIFFERENTIALLY_EXPRESSED
FOXG_00491	15.0168	14.6127	12.284	11.6588	13.5756	NOT_DIFFERENTIALLY_EXPRESSED
FOXG_00492	15.3768	23.6369	16.9667	18.8938	16.0199	NOT_DIFFERENTIALLY_EXPRESSED
FOXG_00493	57.7192	64.4362	59.0762	48.9103	56.5882	NOT_DIFFERENTIALLY_EXPRESSED
FOXG_00494	148.949	154.847	167.743	156.793	170.852	NOT_DIFFERENTIALLY_EXPRESSED
FOXG_00495	0	0	0	0	0	NOT_DIFFERENTIALLY_EXPRESSED
FOXG_00496	64.2782	68.4686	42.7319	36.035	54.5511	NOT_DIFFERENTIALLY_EXPRESSED
FOXG_00497	67.504	75.048	54.5135	42.0977	57.3454	NOT_DIFFERENTIALLY_EXPRESSED
FOXG_00498	0.351077	0.412371	1.48494	0.706168	0.570337	NOT_DIFFERENTIALLY_EXPRESSED
FOXG_00499	17.4815	24.9193	32.3841	28.8472	29.2264	NOT_DIFFERENTIALLY_EXPRESSED
FOXG_00500	1.72815	2.96023	1.69202	3.54849	2.45652	NOT_DIFFERENTIALLY_EXPRESSED
FOXG_00501	18.8527	25.4154	27.1843	28.3689	38.1095	NOT_DIFFERENTIALLY_EXPRESSED
FOXG_00502	7.52565	10.1953	19.7887	17.0876	18.3385	2996	1.07083	5.35768	4.42487	0.00136	0.00549558	-1.1736
FOXG_00503	5.05702	6.41638	9.73524	9.13836	12.916	5115	0.882274	5.39453	3.43403	0.00661	0.0169525	-2.80693
FOXG_00504	1.87682	2.11861	5.2006	5.68717	6.21672	5675	1.5095	4.41294	5.90106	0.000165418	0.00157437	1.08583
FOXG_00505	0.133352	0.0223763	0.411837	0.670573	0.340427	7261	2.67822	0.653941	3.69861	0.00428329	0.0123995	-1.75959
FOXG_00506	8.93156	8.08206	10.773	10.5247	13.918	NOT_DIFFERENTIALLY_EXPRESSED
FOXG_00507	1.35454	1.78043	5.75958	5.57888	5.50124	4289	1.8485	3.85654	6.56632	7.07e-05	0.00107659	2.00906
FOXG_00508	13.3629	17.2337	38.3171	31.646	37.4766	3064	1.23528	6.28068	5.33197	0.000359095	0.00237729	0.168461
FOXG_00509	24.1014	24.1724	18.4669	15.0019	20.5865	NOT_DIFFERENTIALLY_EXPRESSED
FOXG_00510	8.54499	7.66078	17.2108	16.1705	19.5193	3966	1.11703	5.67783	4.9233	0.000644491	0.00344433	-0.415822
FOXG_00511	0	0	0	0	0	NOT_DIFFERENTIALLY_EXPRESSED
FOXG_00512	0.922821	1.39363	0.836408	0.563488	1.3653	NOT_DIFFERENTIALLY_EXPRESSED
FOXG_00515	1.77773	1.35892	1.5118	3.54741	3.64436	NOT_DIFFERENTIALLY_EXPRESSED
FOXG_00516	0.376905	0	0	1.01083	0.204099	NOT_DIFFERENTIALLY_EXPRESSED
FOXG_00517	5.53901	2.77986	2.2245	4.91233	2.904	NOT_DIFFERENTIALLY_EXPRESSED
FOXG_00518	33.1229	30.6721	33.2456	23.8944	39.3356	NOT_DIFFERENTIALLY_EXPRESSED
FOXG_00519	8.35811	13.3194	17.6416	15.0421	16.7145	NOT_DIFFERENTIALLY_EXPRESSED
FOXG_00520	130.885	143.869	123.144	96.0327	141.005	NOT_DIFFERENTIALLY_EXPRESSED
FOXG_00521	0	0.192391	0.230933	0.329462	0.399134	NOT_DIFFERENTIALLY_EXPRESSED
FOXG_00522	2.0306	3.38687	4.19896	3.88019	4.65128	NOT_DIFFERENTIALLY_EXPRESSED
FOXG_00523	6.189	9.23231	10.8782	19.1089	16.6901	2235	1.00592	4.68389	3.14409	0.0107	0.024616	-3.24118
FOXG_00524	6.45911	11.2051	7.47213	11.6929	9.68589	NOT_DIFFERENTIALLY_EXPRESSED
FOXG_00525	1.70543	2.59872	4.15909	5.56275	3.9686	3001	1.09533	3.33009	3.34539	0.00766189	0.0190304	-2.74341
FOXG_00526	27.2126	19.3858	60.7079	47.1821	46.7201	5322	1.15246	7.62715	4.77998	0.00079574	0.00390257	-0.699612
FOXG_00527	0	0	0	0	0	NOT_DIFFERENTIALLY_EXPRESSED
FOXG_00528	1.38324	0.54158	0.433383	1.39115	0.374521	NOT_DIFFERENTIALLY_EXPRESSED
FOXG_00531	355.104	517.86	141.438	212.088	266.883	1548	-1.09829	8.71488	-3.73285	0.00405146	0.0119039	-2.41532
FOXG_00532	0	0	0	0	0	NOT_DIFFERENTIALLY_EXPRESSED
FOXG_00533	0	0	0	0	0	NOT_DIFFERENTIALLY_EXPRESSED
FOXG_00534	5.56286	7.50931	20.8367	16.3665	12.3417	1666	1.31777	4.2272	4.16276	0.00203977	0.00727481	-1.49267
FOXG_00535	0.77153	1.683	4.5583	4.21225	2.68581	1255	1.66445	1.58334	3.30788	0.00815592	0.0199903	-2.5237
FOXG_00536	179.01	131.851	98.9439	105.191	120.021	NOT_DIFFERENTIALLY_EXPRESSED
FOXG_00537	0	0	0	0	0	NOT_DIFFERENTIALLY_EXPRESSED
FOXG_00538	136.193	87.8146	40.6935	37.7838	37.4408	3310	-1.50279	7.59916	-6.28039	0.000101125	0.00125735	1.44757
FOXG_00539	29.4023	22.326	29.5901	33.9761	29.5516	NOT_DIFFERENTIALLY_EXPRESSED
FOXG_00540	15.2958	16.3252	37.2558	33.503	44.2019	1881	1.26853	5.65688	5.38701	0.000332501	0.00226804	0.276628
FOXG_00541	1.16791	1.62903	4.39101	2.93647	4.38753	1895	1.46912	2.29634	3.75508	0.00390797	0.0116002	-1.91152
FOXG_00542	0.439324	0.294871	1.06183	1.07303	1.52935	2204	1.64131	0.78559	3.20843	0.00963111	0.0226818	-2.58247
FOXG_00543	64.516	92.2098	39.7536	50.285	51.5716	4183	-0.716599	7.90336	-2.99385	0.013821	0.0298971	-3.65309
FOXG_00544	12.4366	18.2444	12.3307	13.4577	17.4331	NOT_DIFFERENTIALLY_EXPRESSED
FOXG_00545	6.00466	7.22296	17.8159	14.7701	21.5663	1912	1.4399	4.52198	5.18886	0.000439517	0.00268422	0.0653712
FOXG_00546	9.80692	14.0423	23.3518	25.8316	25.87	1481	1.09391	4.77761	4.26889	0.00172835	0.00649114	-1.38208
FOXG_00547	46.883	60.0745	78.6646	83.7808	69.5539	NOT_DIFFERENTIALLY_EXPRESSED
FOXG_00548	40.2531	34.0176	38.9161	38.906	61.6983	NOT_DIFFERENTIALLY_EXPRESSED
FOXG_00549	10.776	13.3149	13.4698	11.9073	17.9152	NOT_DIFFERENTIALLY_EXPRESSED
FOXG_00550	0	0	0	0	0	NOT_DIFFERENTIALLY_EXPRESSED
FOXG_00551	9.19278	11.814	20.9407	17.7837	18.4918	2558	0.869892	5.26026	3.64219	0.00469595	0.0132585	-2.44938
FOXG_00552	1.32028	1.94842	3.882	3.37063	3.79471	4086	1.19844	3.44036	3.97706	0.00274	0.00891884	-1.71044
FOXG_00553	0.037154	0.0872813	0.698442	0.336298	0.452685	3723	2.6819	-0.190354	3.70859	0.00421	0.012251	-1.70579
FOXG_00554	9.32387	9.90869	22.2319	18.186	21.3434	3427	1.09303	5.69998	4.82256	0.0007472	0.00374572	-0.571131
FOXG_00555	0	0	0	0	0	NOT_DIFFERENTIALLY_EXPRESSED
FOXG_00556	39.3013	36.7532	69.4221	67.2669	64.6119	4403	0.818704	7.87877	4.08379	0.00230964	0.00791453	-1.81509
FOXG_00560	180.318	188.733	160.731	101.799	151.196	NOT_DIFFERENTIALLY_EXPRESSED
FOXG_00561	6.2438	10.1546	8.87834	8.6947	11.4437	NOT_DIFFERENTIALLY_EXPRESSED
FOXG_00562	4.11859	5.19162	6.51491	4.7483	7.75153	NOT_DIFFERENTIALLY_EXPRESSED
FOXG_00563	4.40321	5.54472	6.4877	6.0641	7.18539	NOT_DIFFERENTIALLY_EXPRESSED
FOXG_00564	2508.63	2252.35	1945.62	2272.12	1861.29	NOT_DIFFERENTIALLY_EXPRESSED
FOXG_00565	28.5794	34.039	29.9249	23.6266	39.9747	NOT_DIFFERENTIALLY_EXPRESSED
FOXG_00566	0	0	0	0	0	NOT_DIFFERENTIALLY_EXPRESSED
FOXG_00567	38.5233	46.2646	48.5712	49.3849	48.6095	NOT_DIFFERENTIALLY_EXPRESSED
FOXG_00568	0.371739	0.436641	2.02657	2.24319	1.84191	3721	2.27632	2.01961	5.65614	0.00023	0.00185202	0.957973
FOXG_00569	0.232283	0.409255	1.20081	1.86889	1.03772	1191	1.88732	-0.0395074	2.96728	0.014456	0.0309681	-2.86288
FOXG_00570	2.0652	3.14832	13.6293	11.8433	10.3505	3148	2.21709	4.34274	7.39324	2.65e-05	0.000734173	2.98501
FOXG_00571	6.56384	13.7153	12.9236	8.82499	13.8621	NOT_DIFFERENTIALLY_EXPRESSED
FOXG_00572	32.1092	30.3888	77.9864	81.2867	62.8655	6897	1.23513	8.49321	5.77235	0.000196341	0.00169666	0.747962
FOXG_00573	0	0	0	0	0	NOT_DIFFERENTIALLY_EXPRESSED
FOXG_00574	1.03847	2.68351	8.7848	10.0263	6.57942	666	2.25652	1.59523	4.3572	0.00151	0.00592058	-0.847974
FOXG_00575	17.5836	44.2903	35.2583	29.67	32.2152	NOT_DIFFERENTIALLY_EXPRESSED
FOXG_00576	8.07841	11.0024	14.4409	11.7134	15.9416	NOT_DIFFERENTIALLY_EXPRESSED
FOXG_00577	65.1173	72.2525	161.935	110.197	128.426	1727	0.943041	7.45447	4.02	0.00256	0.00849525	-1.90901
FOXG_00578	0	0.082684	0	0	0	NOT_DIFFERENTIALLY_EXPRESSED
FOXG_00579	12.5346	24.104	23.8239	19.523	26.6249	NOT_DIFFERENTIALLY_EXPRESSED
FOXG_00580	0.159222	0.0467551	0	0.0400331	0.0646655	NOT_DIFFERENTIALLY_EXPRESSED
FOXG_00581	0	0	0	0	0	NOT_DIFFERENTIALLY_EXPRESSED
FOXG_00582	0	0.0273525	0	0.0468401	0.0189152	NOT_DIFFERENTIALLY_EXPRESSED
FOXG_00583	18.0414	18.999	19.2361	20.3667	21.0668	NOT_DIFFERENTIALLY_EXPRESSED
FOXG_00584	3.06459	5.12674	2.88049	2.66182	3.16815	NOT_DIFFERENTIALLY_EXPRESSED
FOXG_00585	53.8945	72.8085	96.6742	80.0501	106.569	NOT_DIFFERENTIALLY_EXPRESSED
FOXG_00586	4.60016	6.75412	26.1231	21.3974	26.1559	2165	2.13665	4.87764	7.77841	1.72e-05	0.000609757	3.39331
FOXG_00587	31.327	37.9193	36.841	28.3999	44.1421	NOT_DIFFERENTIALLY_EXPRESSED
FOXG_00588	6.32377	4.69126	8.88457	9.10475	6.10985	NOT_DIFFERENTIALLY_EXPRESSED
FOXG_00589	1.06286	2.67521	2.71162	1.45071	2.52833	NOT_DIFFERENTIALLY_EXPRESSED
FOXG_00590	8.91077	10.6491	13.4398	11.5669	16.2012	NOT_DIFFERENTIALLY_EXPRESSED
FOXG_00591	23.3992	24.2738	22.4996	30.9052	25.7343	NOT_DIFFERENTIALLY_EXPRESSED
FOXG_00592	7.52336	6.51137	10.4211	7.83187	15.6527	NOT_DIFFERENTIALLY_EXPRESSED
FOXG_00593	7.75779	10.414	12.1747	12.8178	15.7535	NOT_DIFFERENTIALLY_EXPRESSED
FOXG_00594	0	0.0531656	0	0	0.0367658	NOT_DIFFERENTIALLY_EXPRESSED
FOXG_00595	0.72741	1.2987	3.63736	2.66291	4.27777	4754	1.83785	3.32022	4.903	0.000663914	0.00351442	-0.2281
FOXG_00596	93.8629	98.645	203.277	211.985	142.675	252	0.924103	5.16014	3.52283	0.00571146	0.0152096	-2.64137
FOXG_00597	2.25241	3.73504	1.99257	3.59781	2.15242	NOT_DIFFERENTIALLY_EXPRESSED
FOXG_00598	1.28408	2.76516	2.95032	2.5111	4.69359	NOT_DIFFERENTIALLY_EXPRESSED
FOXG_00599	115.27	119.478	105.534	136.637	105.781	NOT_DIFFERENTIALLY_EXPRESSED
FOXG_00600	0	0	0	0	0	NOT_DIFFERENTIALLY_EXPRESSED
FOXG_00601	1.21693	3.86465	6.39696	4.6689	7.2488	3069	1.49431	3.62647	3.35953	0.00748	0.0186949	-2.73945
FOXG_00602	0	0.125949	0	0.215682	0	NOT_DIFFERENTIALLY_EXPRESSED
FOXG_00603	239.448	263.461	110.763	110.995	124.157	2904	-1.12466	8.83561	-5.63856	0.000235193	0.0018756	0.547863
FOXG_00604	9.61092	23.2922	34.4191	20.3106	36.6616	NOT_DIFFERENTIALLY_EXPRESSED
FOXG_00605	3.71935	4.57674	10.4461	7.65935	11.0414	3124	1.22103	4.42389	4.355	0.00151271	0.00593621	-1.20941
FOXG_00606	1.51125	2.19277	3.76007	2.14574	4.18809	NOT_DIFFERENTIALLY_EXPRESSED
FOXG_00607	20.0047	41.2876	99.1176	67.1312	97.6586	4128	1.59571	7.84589	4.96813	0.000604	0.00331036	-0.412658
FOXG_00608	48.8239	53.0238	72.1549	59.0572	66.1294	NOT_DIFFERENTIALLY_EXPRESSED
FOXG_00609	16.0157	23.3042	22.6178	20.6749	21.5522	NOT_DIFFERENTIALLY_EXPRESSED
FOXG_00610	26.8192	40.5831	37.1309	26.7296	31.7934	NOT_DIFFERENTIALLY_EXPRESSED
FOXG_00611	0.291926	0.171446	0.503048	1.02758	0.434724	NOT_DIFFERENTIALLY_EXPRESSED
FOXG_00612	1.55296	1.6938	5.83869	5.24331	11.4429	1247	2.1018	2.31578	4.2293	0.00183821	0.00678617	-1.12644
FOXG_00613	3.81732	2.67012	3.91053	2.97642	5.08652	NOT_DIFFERENTIALLY_EXPRESSED
FOXG_00614	0	0.0690498	0.055255	0.0591225	0.0955005	NOT_DIFFERENTIALLY_EXPRESSED
FOXG_00615	18.532	19.7608	25.7744	26.0932	35.8449	NOT_DIFFERENTIALLY_EXPRESSED
FOXG_00616	16.7521	14.9918	28.9422	30.4866	26.4368	867	0.841804	4.29589	3.3885	0.00713	0.0179837	-2.79645
FOXG_00617	76.7663	72.8723	61.8309	58.6323	78.924	NOT_DIFFERENTIALLY_EXPRESSED
FOXG_00618	221.621	299.966	218.43	157.389	336.292	NOT_DIFFERENTIALLY_EXPRESSED
FOXG_00619	12.3178	14.8144	13.1566	11.1434	14.984	NOT_DIFFERENTIALLY_EXPRESSED
FOXG_00620	0.446207	0.174703	0.0466004	0.349034	0.120813	NOT_DIFFERENTIALLY_EXPRESSED
FOXG_00621	19.5387	20.3608	21.8968	16.6273	24.0909	NOT_DIFFERENTIALLY_EXPRESSED
FOXG_00622	92.2162	115.469	111.208	100.618	111.414	NOT_DIFFERENTIALLY_EXPRESSED
FOXG_00623	11.8727	14.9199	16.8123	14.2348	18.2347	NOT_DIFFERENTIALLY_EXPRESSED
FOXG_00624	0.393712	0.6166	1.48025	1.71584	1.3858	1054	1.49291	0.142515	2.68834	0.023203	0.0449839	-3.33696
FOXG_00625	0.408036	0.479275	0.76705	1.23111	1.16002	NOT_DIFFERENTIALLY_EXPRESSED
FOXG_00626	1.24563	1.39343	7.24784	8.82892	6.26343	2332	2.45375	3.12712	7.05885	3.9e-05	0.000851281	2.65468
FOXG_00627	45.8543	51.9718	30.138	32.0773	42.8809	NOT_DIFFERENTIALLY_EXPRESSED
FOXG_00628	6.25735	7.78216	15.9146	18.5092	14.7696	1879	1.22376	4.45359	4.69973	0.00089659	0.0041719	-0.672591
FOXG_00629	195.536	138.232	122.954	186.046	80.6771	NOT_DIFFERENTIALLY_EXPRESSED
FOXG_00630	524.705	511.035	116.26	76.9428	127.966	2656	-2.30612	9.04133	-9.25261	3.81e-06	0.000319803	4.84345
FOXG_00631	0.141774	0.111018	0.310934	0.332698	0.49902	NOT_DIFFERENTIALLY_EXPRESSED
FOXG_00632	0.056947	0.200668	0.374683	0.22909	0.323793	NOT_DIFFERENTIALLY_EXPRESSED
FOXG_00633	11.2647	9.97922	10.0176	8.50636	9.61206	NOT_DIFFERENTIALLY_EXPRESSED
FOXG_00634	18.4723	22.8743	79.2785	63.6644	45.2256	3175	1.57074	6.97236	5.67922	0.000222576	0.00182698	0.649709
FOXG_00635	24.7657	32.9325	176.101	109.638	55.0339	3044	1.836	7.54482	4.3516	0.00152	0.0059562	-1.3655
FOXG_00636	2906.75	2581.63	760.427	681.347	625.557	2063	-1.99606	11.267	-10.029	1.86e-06	0.000254346	5.57066
FOXG_00637	1.70862	2.53048	6.14464	3.66093	4.58597	1862	1.17113	2.67465	3.12233	0.0111289	0.025299	-3.02441
FOXG_00638	0.158993	0	0.523049	0.159902	0.452008	NOT_DIFFERENTIALLY_EXPRESSED
FOXG_00639	0	0	0.211923	0.226757	0.27471	NOT_DIFFERENTIALLY_EXPRESSED
FOXG_00640	6.86226	6.13397	8.43779	7.81302	13.637	NOT_DIFFERENTIALLY_EXPRESSED
FOXG_00641	7.87489	4.82596	7.40185	8.60861	16.4085	NOT_DIFFERENTIALLY_EXPRESSED
FOXG_00643	8.50731	8.66925	9.48747	7.37662	10.7388	NOT_DIFFERENTIALLY_EXPRESSED
FOXG_00644	8.41974	9.3246	9.60981	5.80655	8.93966	NOT_DIFFERENTIALLY_EXPRESSED
FOXG_00645	17.4735	5.9101	42.9944	44.1635	37.6007	1512	1.99851	5.16346	5.18968	0.000439	0.00268422	0.0369549
FOXG_00646	108.951	96.571	214.342	126.195	94.0815	NOT_DIFFERENTIALLY_EXPRESSED
FOXG_00647	7.89571	8.1212	5.69643	7.16823	11.6828	NOT_DIFFERENTIALLY_EXPRESSED
FOXG_00650	0.173393	0.356415	0.407443	0.305173	0.211262	NOT_DIFFERENTIALLY_EXPRESSED
FOXG_00651	8.36467	5.77291	7.95104	7.50946	11.9381	NOT_DIFFERENTIALLY_EXPRESSED
FOXG_00652	6.47363	8.06939	14.1564	11.9583	16.24	3141	0.957951	5.08077	3.79092	0.00368775	0.0111501	-2.18788
FOXG_00653	8.7317	10.3836	12.999	10.9634	14.5154	NOT_DIFFERENTIALLY_EXPRESSED
FOXG_00654	0.29275	0.343861	0.619119	0.257621	0.505306	NOT_DIFFERENTIALLY_EXPRESSED
FOXG_00655	101.285	136.257	75.9224	59.4561	77.9095	2293	-0.732789	7.63302	-3.13206	0.0109483	0.0250086	-3.41272
FOXG_00656	0	0.219263	0	0.18774	0.075814	NOT_DIFFERENTIALLY_EXPRESSED
FOXG_00657	0	0.0915863	0.293157	0.862608	0.25334	NOT_DIFFERENTIALLY_EXPRESSED
FOXG_00658	0.264482	0.103553	0.0828649	0	0.358051	NOT_DIFFERENTIALLY_EXPRESSED
FOXG_00659	0.0739702	0.0868846	0.347634	0.520752	0.300418	NOT_DIFFERENTIALLY_EXPRESSED
FOXG_00660	26.506	31.2784	32.7934	32.485	25.9361	NOT_DIFFERENTIALLY_EXPRESSED
FOXG_00661	130.032	151.318	353.698	272.393	313.496	1835	1.15114	8.69852	5.34354	0.000353323	0.00235255	0.129226
FOXG_00662	78.7427	77.8693	129.884	112.671	90.3168	NOT_DIFFERENTIALLY_EXPRESSED
FOXG_00663	2.13951	1.74821	1.31152	1.87108	1.51118	NOT_DIFFERENTIALLY_EXPRESSED
FOXG_00664	0	0	0	0	0	NOT_DIFFERENTIALLY_EXPRESSED
FOXG_00665	0.120108	0.141077	0.489203	0.563708	0.357719	3455	1.65104	0.0665604	2.82949	0.0182571	0.0371605	-3.09859
FOXG_00666	1.35834	5.58422	7.02209	9.79043	7.35557	611	1.52145	1.71145	2.77967	0.0199	0.0396873	-3.41847
FOXG_00667	11.4954	20.9213	65.3043	54.2486	47.4051	1095	1.83663	5.18794	6.0449	0.000136949	0.0014487	1.23658
FOXG_00668	1.52462	1.3024	8.20736	6.8303	4.61584	998	2.09868	1.83715	4.45618	0.0013	0.00533178	-0.725486
FOXG_00669	8.42836	7.42489	25.6302	26.8009	20.8403	1116	1.60252	4.11987	5.80609	0.000187675	0.001651	0.98357
FOXG_00670	36.7697	36.4318	25.6268	20.209	24.2457	1659	-0.653203	5.53322	-2.91055	0.0159128	0.0333401	-3.72302
FOXG_00671	10.4993	10.1438	8.75662	9.36953	8.96064	NOT_DIFFERENTIALLY_EXPRESSED
FOXG_00672	137.11	134.384	171.76	105.291	78.4398	NOT_DIFFERENTIALLY_EXPRESSED
FOXG_00673	1.49641	2.41679	7.82376	7.90106	4.93791	1479	1.79977	2.60721	4.39421	0.00142413	0.00568941	-0.922683
FOXG_00674	17.2333	21.8551	26.7522	22.0439	26.9463	NOT_DIFFERENTIALLY_EXPRESSED
FOXG_00675	2.76358	3.41691	9.98012	11.8489	8.15204	951	1.65664	2.57839	4.56872	0.00109159	0.00476317	-0.658414
FOXG_00676	9.57867	13.7311	10.1166	11.1872	16.0629	NOT_DIFFERENTIALLY_EXPRESSED
FOXG_00677	3.25788	6.00575	5.52893	5.18781	8.23285	NOT_DIFFERENTIALLY_EXPRESSED
FOXG_00678	19.7606	45.0325	32.7022	33.887	42.528	NOT_DIFFERENTIALLY_EXPRESSED
FOXG_00679	14.3963	16.487	16.125	11.9448	10.5243	NOT_DIFFERENTIALLY_EXPRESSED
FOXG_00680	22.9875	26.579	21.0065	18.3828	21.2005	NOT_DIFFERENTIALLY_EXPRESSED
FOXG_00681	0	0.0815224	0	0	0	NOT_DIFFERENTIALLY_EXPRESSED
FOXG_00682	18.6886	25.3199	17.8804	13.2674	28.0308	NOT_DIFFERENTIALLY_EXPRESSED
FOXG_00683	132.719	150.42	142.011	125.932	168.114	NOT_DIFFERENTIALLY_EXPRESSED
FOXG_00684	2.59533	6.67363	15.8233	11.9221	16.7509	1972	1.8362	4.13527	4.74985	0.000832	0.00400009	-0.540606
FOXG_00685	47.7025	65.2246	58.938	36.5609	59.9399	NOT_DIFFERENTIALLY_EXPRESSED
FOXG_00686	6.5474	7.59316	8.56899	5.58461	11.2424	NOT_DIFFERENTIALLY_EXPRESSED
FOXG_00687	7.59869	9.09062	13.3586	11.9585	17.3735	1966	0.762589	4.48967	2.82076	0.0185298	0.0376199	-3.77786
FOXG_00688	14.39	12.1571	19.0802	22.5647	25.4381	4143	0.746142	6.22601	3.21569	0.0095146	0.0224991	-3.22027
FOXG_00689	46.0626	44.486	48.6193	43.9239	53.4344	NOT_DIFFERENTIALLY_EXPRESSED
FOXG_00690	7.52118	10.2609	11.109	9.6549	11.8769	NOT_DIFFERENTIALLY_EXPRESSED
FOXG_00691	0.238285	0	0.111985	0.239647	0.0967755	NOT_DIFFERENTIALLY_EXPRESSED
FOXG_00692	1.74919	3.83882	12.5905	9.95333	8.45009	3005	1.98322	4.15412	5.41693	0.000318935	0.00221933	0.449542
FOXG_00693	0.645872	1.64371	2.63065	1.94869	2.53567	2570	1.20109	2.14557	2.72424	0.0218299	0.0428163	-3.60338
FOXG_00694	0.298508	0.404567	1.12231	1.08539	1.45481	6024	1.78108	2.17389	4.56451	0.00109857	0.00477444	-0.613055
FOXG_00695	0	0	0	0	0	NOT_DIFFERENTIALLY_EXPRESSED
FOXG_00696	1.67497	2.13135	5.02917	5.84911	7.97416	2973	1.70499	3.52461	5.08498	0.000509901	0.00294317	0.0161288
FOXG_00697	21.0072	23.536	53.616	58.8314	33.8644	856	1.08718	4.9102	3.63707	0.00473538	0.0133481	-2.42738
FOXG_00698	11.5129	9.28138	10.9011	10.5533	13.2164	NOT_DIFFERENTIALLY_EXPRESSED
FOXG_00699	19.1614	21.2511	31.8467	30.1058	29.1913	1682	0.588991	5.44095	2.66603	0.0240995	0.0464882	-4.11511
FOXG_00700	0	0	0	0	0	NOT_DIFFERENTIALLY_EXPRESSED
FOXG_00701	6.71115	5.58368	17.7413	12.9366	13.7796	2968	1.25444	4.94411	4.84724	0.000720519	0.00368112	-0.485099
FOXG_00702	1.04527	0.818509	3.35681	3.59176	3.25465	1588	1.81038	1.72044	4.45468	0.00129814	0.00534192	-0.728567
FOXG_00703	24.4567	19.7332	25.664	21.4146	25.1851	NOT_DIFFERENTIALLY_EXPRESSED
FOXG_00704	0	0	0.358168	0	0	NOT_DIFFERENTIALLY_EXPRESSED
FOXG_00705	1.85826	1.22776	3.05661	2.92013	3.77351	NOT_DIFFERENTIALLY_EXPRESSED
FOXG_00706	35.5101	38.0723	31.5012	18.8947	24.819	NOT_DIFFERENTIALLY_EXPRESSED
FOXG_00707	22.7172	26.2086	53.85	52.3613	55.5762	5133	1.14413	7.65542	5.5774	0.000255639	0.0019586	0.485953
FOXG_00708	1.9319	1.70189	2.63299	2.42869	2.94229	NOT_DIFFERENTIALLY_EXPRESSED
FOXG_00709	25.5941	30.549	55.8208	53.0637	57.591	1670	0.988794	6.13956	4.53199	0.00115401	0.00493622	-1.0446
FOXG_00710	4.27297	4.72863	7.5015	5.96664	8.83476	3917	0.710815	4.56696	2.67204	0.0238549	0.0460932	-4.03677
FOXG_00711	0.510579	0.44979	2.19958	3.76565	2.281	3251	2.40252	2.15815	5.20554	0.000429221	0.00264941	0.34352
FOXG_00712	18.9179	4.18132	0.573596	1.53436	1.07399	1360	-3.16206	1.73679	-4.39156	0.00142994	0.00570603	-0.902216
FOXG_00713	90.9489	74.6247	158.808	113.527	110.337	NOT_DIFFERENTIALLY_EXPRESSED
FOXG_00714	40.1416	42.4224	81.8816	95.4952	93.9457	2612	1.12839	7.42986	5.41672	0.000319028	0.00221933	0.259141
FOXG_00715	2.2431	1.75648	0.87848	1.81727	1.3665	NOT_DIFFERENTIALLY_EXPRESSED
FOXG_00716	0	0	0	0	0	NOT_DIFFERENTIALLY_EXPRESSED
FOXG_00717	28.8297	41.3577	26.2451	19.1629	40.1782	NOT_DIFFERENTIALLY_EXPRESSED
FOXG_00718	0.705736	1.89474	3.22195	4.05584	3.93083	1372	1.66638	1.71625	3.49766	0.00595336	0.0156852	-2.23511
FOXG_00719	0.861833	0.50615	0.405031	0.433381	0.700039	NOT_DIFFERENTIALLY_EXPRESSED
FOXG_00720	0	0	0	0	0	NOT_DIFFERENTIALLY_EXPRESSED
FOXG_00721	1.25303	1.76038	3.51017	3.65702	3.59221	5630	1.27239	3.8347	4.55455	0.00112	0.00482387	-0.833927
FOXG_00722	0.639755	1.12717	6.1421	5.56093	5.30788	3027	2.71892	3.02411	7.42196	2.57e-05	0.000732708	3.06886
FOXG_00723	2.23894	5.25966	14.1392	11.7513	17.6747	1977	2.07591	4.00758	5.42641	0.000314763	0.0022044	0.479414
FOXG_00724	191.716	404.006	100.127	88.0613	135.841	2684	-1.38694	8.71124	-4.28441	0.00168721	0.00638038	-1.50953
FOXG_00725	27.5733	30.9091	37.9614	27.1556	38.3814	NOT_DIFFERENTIALLY_EXPRESSED
FOXG_00726	1.58733	1.19858	6.92703	6.04353	5.24944	1220	2.0629	2.06159	5.11222	0.00049	0.00287252	0.208898
FOXG_00727	21.5028	26.8905	30.367	29.0496	32.1515	NOT_DIFFERENTIALLY_EXPRESSED
FOXG_00728	4.40311	3.61054	6.48123	6.60066	5.80339	NOT_DIFFERENTIALLY_EXPRESSED
FOXG_00729	40.0866	65.085	40.8264	42.7654	44.349	NOT_DIFFERENTIALLY_EXPRESSED
FOXG_00730	0	0	1.10416	0.590723	0.477097	NOT_DIFFERENTIALLY_EXPRESSED
FOXG_00731	14.1074	17.2257	26.5574	22.6047	38.8764	3471	0.877857	6.28379	3.18373	0.0100383	0.0234129	-3.27531
FOXG_00732	10.3868	10.206	21.7787	16.6737	16.8737	1385	0.824742	4.33692	3.18245	0.0100599	0.023437	-3.14892
FOXG_00733	38.5756	54.873	45.3408	37.2657	65.2631	NOT_DIFFERENTIALLY_EXPRESSED
FOXG_00734	9.85639	10.7035	10.9424	11.1098	17.9154	NOT_DIFFERENTIALLY_EXPRESSED
FOXG_00735	6.45244	5.68423	15.2569	19.1638	12.4476	1372	1.32694	3.86938	4.38151	0.00145221	0.00576385	-1.10523
FOXG_00736	22.1815	24.4359	41.3096	48.912	38.9442	1004	0.877514	5.0781	3.68737	0.00436237	0.0125643	-2.36166
FOXG_00737	3.76097	4.46007	9.24551	7.96503	9.63474	3825	1.12396	4.64761	4.51937	0.00118	0.00499473	-0.97345
FOXG_00740	1.57877	1.14117	8.78943	11.3588	7.00377	1139	2.64159	2.28138	5.91831	0.000161689	0.00155616	1.29535
FOXG_00741	6.24019	6.10805	14.5004	17.6073	15.4877	798	1.33986	3.12786	4.44547	0.00131654	0.00539633	-0.923999
FOXG_00743	12.0801	13.2257	18.924	19.4986	20.4119	7420	0.633269	6.93198	3.06763	0.0122028	0.0272578	-3.49624
FOXG_00745	18.4727	16.8184	47.9353	46.668	37.1889	1565	1.30311	5.57324	5.48167	0.000291579	0.0021058	0.418191
FOXG_00746	0.421399	0.618713	2.67358	3.60237	2.39602	1313	2.35207	0.986759	4.46607	0.00128	0.00527277	-0.644684
FOXG_00747	6.23141	5.18453	5.73506	3.65577	3.8489	NOT_DIFFERENTIALLY_EXPRESSED
FOXG_00748	2.2094	3.52197	6.97171	7.69776	7.30669	1753	1.38923	3.13802	4.32337	0.00158842	0.00612666	-1.11455
FOXG_00749	4.5727	10.0956	13.9288	14.6056	13.8941	3267	1.06681	5.10991	3.33307	0.00782	0.0193552	-2.95426
FOXG_00750	8.52938	12.9587	25.3582	24.3358	22.4411	1492	1.1951	4.6907	4.49004	0.00122997	0.00514277	-1.02088
FOXG_00751	29.7442	47.0432	25.7481	25.8227	44.2082	NOT_DIFFERENTIALLY_EXPRESSED
FOXG_00754	270.131	334.073	108.975	81.2443	101.34	2101	-1.63769	8.31875	-7.31465	2.9e-05	0.000766703	2.74425
FOXG_00755	0.42301	0.354902	3.69199	4.80127	3.14146	2289	3.17815	1.8611	6.50083	7.66e-05	0.00110611	1.99745
FOXG_00756	0	0	0	0	0	NOT_DIFFERENTIALLY_EXPRESSED
FOXG_00757	0.493879	0.713976	1.17838	0.649535	0.802325	NOT_DIFFERENTIALLY_EXPRESSED
FOXG_00758	113.936	130.248	144.163	160.385	157.701	NOT_DIFFERENTIALLY_EXPRESSED
FOXG_00759	0.994781	1.81111	3.27258	3.40159	2.7473	2781	1.21441	2.65042	3.34121	0.00771534	0.0191403	-2.65419
FOXG_00760	3.48101	3.44316	4.8648	3.59304	4.09245	NOT_DIFFERENTIALLY_EXPRESSED
FOXG_00761	1.83454	1.847	1.89677	2.1086	3.02285	NOT_DIFFERENTIALLY_EXPRESSED
FOXG_00762	34.2953	35.8965	22.6362	16.5559	26.1236	1815	-0.708961	5.56668	-2.80797	0.0189	0.0382102	-3.89853
FOXG_00763	17.3871	32.4494	44.8516	46.5336	50.1367	1432	0.994792	5.68318	3.50448	0.00589	0.0155627	-2.7023
FOXG_00764	7.92483	13.0318	12.1212	5.94138	12.3475	NOT_DIFFERENTIALLY_EXPRESSED
FOXG_00765	14.0458	20.4659	132.355	153.42	84.7727	778	2.81987	5.4182	8.43781	8.56e-06	0.000451952	4.09675
FOXG_00766	4.20042	4.59351	14.4991	11.945	12.2357	1910	1.54114	4.00483	5.67273	0.000224542	0.00183074	0.806619
FOXG_00767	15.5762	13.5779	11.5098	8.07893	10.1057	NOT_DIFFERENTIALLY_EXPRESSED
FOXG_00768	146.517	154.225	133.515	119.318	155.484	NOT_DIFFERENTIALLY_EXPRESSED
FOXG_00769	21.8607	18.5614	7.4465	5.92251	6.98571	3265	-1.57342	5.0966	-6.76405	5.55e-05	0.000973535	2.13732
FOXG_00770	31.4709	35.4647	35.7115	35.1	44.0249	NOT_DIFFERENTIALLY_EXPRESSED
FOXG_00771	15.7394	18.4107	19.091	16.8147	26.8424	NOT_DIFFERENTIALLY_EXPRESSED
FOXG_00772	28.2687	35.2087	27.5989	35.516	41.8359	NOT_DIFFERENTIALLY_EXPRESSED
FOXG_00773	40.6114	52.5214	46.5704	30.6616	53.328	NOT_DIFFERENTIALLY_EXPRESSED
FOXG_00776	14.3812	16.8364	16.0073	15.2246	25.0535	NOT_DIFFERENTIALLY_EXPRESSED
FOXG_00777	4.75995	3.57823	9.39544	10.819	8.11935	1453	1.15979	3.3062	3.75149	0.00393079	0.011638	-2.063
FOXG_00778	11.8329	14.2704	13.0253	11.2641	12.7467	NOT_DIFFERENTIALLY_EXPRESSED
FOXG_00779	0	0	0	0	0	NOT_DIFFERENTIALLY_EXPRESSED
FOXG_00780	10.6453	14.8909	15.888	13.3989	17.5033	NOT_DIFFERENTIALLY_EXPRESSED
FOXG_00781	2.60989	2.09748	8.13401	9.53222	7.02924	1007	1.75381	2.34365	4.71335	0.000879	0.00412283	-0.40879
FOXG_00782	2.04773	1.80393	8.18007	10.7091	8.73236	1351	2.20889	2.74794	6.24767	0.000105431	0.0012863	1.68455
FOXG_00783	13.8886	16.3606	8.22498	6.05551	13.3354	NOT_DIFFERENTIALLY_EXPRESSED
FOXG_00784	0.100162	0.11765	0.188291	0.302205	0.488152	NOT_DIFFERENTIALLY_EXPRESSED
FOXG_00785	1.17495	1.31736	3.71471	4.18957	4.94541	2590	1.75718	2.77055	5.1781	0.000446301	0.0027051	0.225425
FOXG_00786	1.0519	1.76506	5.72038	6.42302	5.76734	3682	2.12526	3.61568	6.62986	6.53e-05	0.00105583	2.11062
FOXG_00787	0.387463	0	3.27769	6.23485	3.14724	357	3.50621	-0.829747	4.58472	0.00106553	0.00467493	-0.484821
FOXG_00788	0	0	0	0	0	NOT_DIFFERENTIALLY_EXPRESSED
FOXG_00789	4.56107	4.86133	9.65917	7.24883	6.33477	4913	0.692531	4.95268	2.63071	0.0255905	0.048752	-4.13895
FOXG_00790	18.2513	28.1996	17.5854	14.2767	27.126	NOT_DIFFERENTIALLY_EXPRESSED
FOXG_00791	0	0	0	0	0	NOT_DIFFERENTIALLY_EXPRESSED
FOXG_00792	2.28815	2.68764	8.91005	8.27349	9.73548	2539	1.84571	3.77507	6.50391	7.63e-05	0.00110512	1.93577
FOXG_00793	48.7733	41.8968	56.0309	51.1519	56.2142	NOT_DIFFERENTIALLY_EXPRESSED
FOXG_00794	15.698	20.4429	20.101	19.3343	27.0727	NOT_DIFFERENTIALLY_EXPRESSED
FOXG_00795	769.874	553.726	21.5696	18.0287	42.7016	2176	-4.67128	7.66697	-13.7402	1.04e-07	6.8e-05	8.47029
FOXG_00796	6.98882	6.50323	14.2471	14.3314	14.5238	1524	1.08355	4.02265	4.25937	0.00175	0.00655203	-1.32593
FOXG_00797	0	0.118811	0.475375	0.457783	0.369728	2735	2.88384	-0.841648	3.57045	0.00528139	0.0143959	-1.90227
FOXG_00798	6.38078	6.7779	9.90889	10.4908	11.3573	2493	0.683792	4.4506	2.83827	0.0179874	0.0366905	-3.74693
FOXG_00799	11.6132	12.8771	21.9423	21.695	21.4584	4681	0.826997	6.33668	3.93061	0.00294604	0.00941629	-2.02435
FOXG_00800	1.65612	3.26205	6.56182	4.48428	6.82954	5429	1.34808	4.46287	3.92536	0.00297086	0.00947234	-1.90193
FOXG_00801	0	0	0	0	0	NOT_DIFFERENTIALLY_EXPRESSED
FOXG_00802	227.6	264.825	716.402	517.347	606.399	1035	1.30877	8.77449	5.86403	0.000173737	0.00160718	0.872221
FOXG_00803	0.135214	0.317642	1.90638	1.0879	1.64745	1023	2.49965	-0.303118	3.58895	0.00512353	0.0141284	-1.88111
FOXG_00804	7.72761	6.89834	28.521	35.543	40.3395	2685	2.23284	5.63892	8.77168	6.1e-06	0.000391723	4.42422
FOXG_00805	1.53694	1.80527	22.3915	27.0502	23.7197	180	3.56879	0.723866	6.15658	0.000118496	0.00135219	1.48371
FOXG_00806	171.175	40.2577	7.96258	10.406	7.03869	2139	-3.32046	5.48802	-6.36701	9.06e-05	0.00119072	1.61916
FOXG_00807	1.57232	1.51535	5.45677	5.18996	4.3554	3431	1.67007	3.42981	5.59449	0.000249742	0.00192798	0.75164
FOXG_00808	190.365	142.561	220.312	226.91	289.934	NOT_DIFFERENTIALLY_EXPRESSED
FOXG_00809	0.142017	0.583839	1.93554	2.07102	1.15356	1948	2.37499	0.786664	3.59026	0.00511	0.0141055	-1.95007
FOXG_00810	0	0.220155	0.176172	0.942515	1.52244	NOT_DIFFERENTIALLY_EXPRESSED
FOXG_00811	32.0391	50.263	61.6385	53.7039	79.8556	NOT_DIFFERENTIALLY_EXPRESSED
FOXG_00812	0.215123	0	0	0	0.0873688	NOT_DIFFERENTIALLY_EXPRESSED
FOXG_00813	7.38843	9.88579	23.4305	16.2829	16.4386	2153	1.11077	4.87115	3.99466	0.00266	0.00874094	-1.83278
FOXG_00814	9.69724	8.46135	14.4533	10.9369	11.9839	NOT_DIFFERENTIALLY_EXPRESSED
FOXG_00815	37.9426	38.0317	21.4997	30.4654	20.8393	1790	-0.670732	5.68818	-2.74455	0.0210893	0.0416702	-4.0107
FOXG_00816	6.76914	6.43649	12.9144	16.5941	9.42576	6866	0.932562	6.06614	3.40286	0.00696413	0.0176684	-2.89382
FOXG_00817	491.348	527.2	238.008	264.442	265.309	2704	-0.993392	9.83041	-5.07817	0.000515	0.00296391	-0.283643
FOXG_00818	1.94501	1.54545	5.37697	6.55878	8.59633	2418	1.93265	3.25406	5.49034	0.000288111	0.00208508	0.630634
FOXG_00819	0	0	0	0	0	NOT_DIFFERENTIALLY_EXPRESSED
FOXG_00820	20.2179	17.6789	30.7222	42.4745	26.4583	2463	0.77949	6.01342	2.99023	0.0139059	0.0300185	-3.59353
FOXG_00821	0	0	0	0	0	NOT_DIFFERENTIALLY_EXPRESSED
FOXG_00822	24.1082	22.6363	151.766	144.092	94.4966	3718	2.44451	7.90929	9.4505	3.16e-06	0.000300876	5.05533
FOXG_00823	12.553	21.2662	65.4046	47.5249	56.6194	2292	1.78273	6.29534	6.38197	8.89e-05	0.00118021	1.63112
FOXG_00824	3.81278	5.51995	5.12559	3.21035	4.24937	NOT_DIFFERENTIALLY_EXPRESSED
FOXG_00825	102.843	102.695	157.498	142.64	147.455	2881	0.536461	8.53206	2.71348	0.0222325	0.0434585	-4.13438
FOXG_00826	0.226143	0	0.49597	0.0758121	0.306148	NOT_DIFFERENTIALLY_EXPRESSED
FOXG_00827	18.6965	17.9199	81.7374	53.7928	52.4362	4624	1.74267	7.45044	6.85171	4.99e-05	0.000932368	2.20192
FOXG_00828	24.771	28.9572	10.6806	9.9255	13.4457	3518	-1.24597	5.80934	-5.33667	0.00035674	0.00236681	0.173023
FOXG_00829	38.1288	41.1236	34.491	34.0219	46.3106	NOT_DIFFERENTIALLY_EXPRESSED
FOXG_00830	6.06085	6.77454	6.61561	6.58708	6.07439	NOT_DIFFERENTIALLY_EXPRESSED
FOXG_00831	115.961	135.511	50.2521	38.6514	51.6671	1868	-1.42905	7.01322	-6.32101	9.6e-05	0.00122639	1.512
FOXG_00832	42.3864	62.6582	49.5087	37.0662	65.8771	NOT_DIFFERENTIALLY_EXPRESSED
FOXG_00833	0	0	0	0	0	NOT_DIFFERENTIALLY_EXPRESSED
FOXG_00834	5.49502	5.89717	10.9987	10.1782	13.6472	3499	1.01739	4.92957	4.09294	0.00227652	0.00783457	-1.6797
FOXG_00835	12.488	18.6006	28.3705	20.6294	24.4309	NOT_DIFFERENTIALLY_EXPRESSED
FOXG_00836	8.55143	2.60695	2.51563	2.88866	1.85581	NOT_DIFFERENTIALLY_EXPRESSED
FOXG_00837	3.26539	6.41345	11.2707	8.5601	11.8705	2584	1.20741	4.28541	3.64847	0.00464802	0.0131624	-2.34657
FOXG_00838	99.9337	209.787	60.8439	27.6805	83.2838	1171	-1.46835	6.51975	-3.2815	0.00852293	0.0206563	-3.13256
FOXG_00839	0.364491	1.07032	0	0	0.444096	NOT_DIFFERENTIALLY_EXPRESSED
FOXG_00842	0.0618624	0.290651	0.116293	0	0.150746	NOT_DIFFERENTIALLY_EXPRESSED
FOXG_00843	0.0514599	0.362665	0.386949	0.569296	0.877784	NOT_DIFFERENTIALLY_EXPRESSED
FOXG_00844	0	0	0	0	0	NOT_DIFFERENTIALLY_EXPRESSED
FOXG_00845	10.8321	12.2194	9.90423	9.51883	11.4338	NOT_DIFFERENTIALLY_EXPRESSED
FOXG_00846	9.31549	17.049	11.5049	10.5671	17.157	NOT_DIFFERENTIALLY_EXPRESSED
FOXG_00847	61.8796	60.2409	31.4459	27.9651	55.497	NOT_DIFFERENTIALLY_EXPRESSED
FOXG_00848	3.5572	3.10384	7.83338	8.17723	6.43923	1361	1.13912	2.89024	3.59736	0.00505338	0.0140017	-2.26515
FOXG_00849	1.71167	2.30371	2.0781	2.83323	2.7517	NOT_DIFFERENTIALLY_EXPRESSED
FOXG_00850	42.746	13.4768	0.702242	1.07342	1.90728	2592	-4.36569	3.33421	-7.59025	2.12e-05	0.000653529	3.22736
FOXG_00851	10.1938	11.9181	25.9054	25.298	30.2837	2931	1.2974	5.79369	5.66579	0.000226663	0.0018413	0.669618
FOXG_00852	16.2989	15.5001	31.304	22.8699	22.0757	3522	0.656984	6.20359	2.73992	0.021256	0.0419517	-4.02719
FOXG_00853	0.674752	0.158511	1.1416	2.57872	1.97309	1025	2.10881	0.0737678	2.91033	0.0159188	0.0333401	-2.95361
FOXG_00854	92.3576	107.319	70.8569	72.4025	74.5596	NOT_DIFFERENTIALLY_EXPRESSED
FOXG_00855	124.492	136.516	102.518	103.137	105.899	NOT_DIFFERENTIALLY_EXPRESSED
FOXG_00856	0.707282	0.830766	6.55298	9.85695	5.2526	1369	3.08772	2.02659	5.91972	0.000161389	0.00155616	1.30441
FOXG_00857	0.27087	2.01502	7.63796	7.2645	7.774	1532	3.29991	2.24798	5.28364	0.000384335	0.00247205	0.467918
FOXG_00858	0.884668	0.816453	5.46431	6.35519	7.03189	2189	2.82795	2.64979	7.45089	2.48e-05	0.000723219	3.09472
FOXG_00862	0.419164	0.492346	1.57594	2.95093	0.680947	NOT_DIFFERENTIALLY_EXPRESSED
FOXG_00863	43.5494	50.2327	84.3699	112.017	86.0169	883	0.995559	5.96778	4.19534	0.00193829	0.00706053	-1.57437
FOXG_00864	3.78249	6.13004	14.7161	9.87145	15.6342	2889	1.45834	4.6721	4.57168	0.00108672	0.00474764	-0.882579
FOXG_00865	29.7929	25.4126	32.1148	30.9145	34.091	NOT_DIFFERENTIALLY_EXPRESSED
FOXG_00866	0.553076	0.7146	3.11911	2.50307	3.45919	2501	2.21651	2.04006	5.33916	0.000355497	0.00236498	0.529427
FOXG_00867	2.24496	3.44826	13.4722	18.9308	13.1854	801	2.39799	2.63731	5.99392	0.000146383	0.00148051	1.37089
FOXG_00868	2.40648	3.05275	8.32386	9.00328	9.69533	1437	1.7185	3.01474	5.41344	0.000320487	0.00222176	0.535501
FOXG_00869	946.223	1462.68	710.236	339.384	783.895	389	-1.03215	8.21699	-2.88335	0.0166635	0.034566	-3.84661
FOXG_00870	16.8232	19.7604	53.317	38.611	52.0904	1924	1.38298	5.96342	5.61789	0.000241899	0.00189566	0.595705
FOXG_00871	562.318	827.492	614.745	369.714	617.502	NOT_DIFFERENTIALLY_EXPRESSED
FOXG_00872	6.33174	3.24185	11.445	14.8585	12.0005	852	1.43976	2.85691	3.89548	0.00311646	0.0098243	-1.75949
FOXG_00873	5.14889	6.17042	16.3173	10.7065	16.2205	3976	1.32995	5.28588	4.81626	0.000754	0.00376801	-0.553066
FOXG_00874	3.22972	8.38203	9.22277	6.99133	6.32114	NOT_DIFFERENTIALLY_EXPRESSED
FOXG_00875	4.21353	7.42375	20.7074	18.4034	12.37	2298	1.58732	4.63922	4.67313	0.000932954	0.00427909	-0.716999
FOXG_00876	6.08282	7.48236	10.8946	10.8864	15.0561	2888	0.850946	4.79599	3.20969	0.00961079	0.0226442	-3.14457
FOXG_00877	2.15921	3.17023	4.05901	3.6645	3.83656	NOT_DIFFERENTIALLY_EXPRESSED
FOXG_00878	3.54291	2.74479	0.637676	0.37906	0.795985	1835	-2.34899	1.11821	-5.46984	0.000296	0.00212531	0.705063
FOXG_00879	22.2129	24.9216	40.7245	26.7596	34.9423	NOT_DIFFERENTIALLY_EXPRESSED
FOXG_00880	4.67989	4.55462	8.60902	6.45484	8.96027	2069	0.778082	3.7316	2.7376	0.02134	0.0420775	-3.83048
FOXG_00881	9.57989	10.795	34.1875	26.8674	22.8382	1776	1.43597	5.04192	5.38764	0.000332211	0.00226804	0.315933
FOXG_00882	38.2812	40.6512	66.4196	77.5598	66.9799	1243	0.82899	6.11538	3.81103	0.00356993	0.010876	-2.2134
FOXG_00883	3.16414	2.36052	8.56049	6.70849	8.43975	3235	1.50886	4.06532	5.28147	0.000385509	0.00247501	0.244945
FOXG_00884	0	0	0	0	0	NOT_DIFFERENTIALLY_EXPRESSED
FOXG_00885	4.5893	1.853	7.21182	9.51954	7.80495	1929	1.43412	3.39085	3.70716	0.00422412	0.012276	-2.13292
FOXG_00886	4.47763	3.88384	10.1655	9.2143	12.3659	2008	1.32414	3.87321	4.66325	0.000947	0.00431812	-0.66745
FOXG_00887	42.1715	49.4048	69.4808	67.1644	65.6277	6278	0.562702	8.50042	2.78846	0.0196	0.0392286	-4.00706
FOXG_00888	4.79341	5.05577	7.90756	10.1336	8.02545	1414	0.799707	3.29604	2.73435	0.0214579	0.0422541	-3.77675
FOXG_00889	0.371839	0.291172	0.116501	0.373965	0.503389	NOT_DIFFERENTIALLY_EXPRESSED
FOXG_00890	0	0	0	0	0.229768	NOT_DIFFERENTIALLY_EXPRESSED
FOXG_00891	0.646375	0.50615	1.01258	0.433381	1.05006	NOT_DIFFERENTIALLY_EXPRESSED
FOXG_00892	0	0	0.123824	0.132491	0	NOT_DIFFERENTIALLY_EXPRESSED
FOXG_00893	161.501	262.786	412.076	295.62	406.011	2632	0.834894	9.58288	3.14247	0.0107584	0.0246668	-3.41931
FOXG_00894	2.32628	1.61143	17.0438	18.1168	22.7232	2319	3.27458	4.16122	10.0577	1.81e-06	0.000254346	5.63325
FOXG_00895	1.6323	1.73174	9.057	9.05546	6.92871	2627	2.27836	3.53557	7.20265	3.3e-05	0.000798364	2.8036
FOXG_00896	17.0804	13.9482	44.6974	71.7117	53.9099	2551	1.84611	6.41157	6.96927	4.34e-05	0.000885078	2.3748
FOXG_00898	8.80006	13.6788	10.5003	11.6592	12.8407	NOT_DIFFERENTIALLY_EXPRESSED
FOXG_00899	14.4928	13.5352	35.951	37.9324	38.3041	3121	1.41399	6.30121	6.65908	6.3e-05	0.00103953	1.98399
FOXG_00900	0	0	1.14719	1.02291	1.15661	NOT_DIFFERENTIALLY_EXPRESSED
FOXG_00901	122.434	127.64	88.9939	60.6097	95.8806	NOT_DIFFERENTIALLY_EXPRESSED
FOXG_00902	16.25	12.0139	21.0588	22.132	23.9171	3124	0.673086	5.85588	2.88482	0.016622	0.0345141	-3.76654
FOXG_00903	19.4536	22.1858	51.6658	38.106	49.4258	1223	1.1473	5.35788	4.64173	0.000977916	0.00440761	-0.83113
FOXG_00904	0.405247	0.475998	1.26968	0.679273	1.04237	NOT_DIFFERENTIALLY_EXPRESSED
FOXG_00905	8.71701	10.1546	12.4418	10.4264	14.5108	NOT_DIFFERENTIALLY_EXPRESSED
FOXG_00906	0.0779731	0.183173	0.806181	0.548932	0.63335	1774	2.09997	-0.537735	3.08	0.011951	0.02677	-2.64175
FOXG_00907	0	0	0.420761	0	0	NOT_DIFFERENTIALLY_EXPRESSED
FOXG_00908	51.5091	80.641	52.2649	57.7459	63.274	NOT_DIFFERENTIALLY_EXPRESSED
FOXG_00909	0	0	0	0	0	NOT_DIFFERENTIALLY_EXPRESSED
FOXG_00910	8.23359	15.7961	20.1214	16.2853	21.8471	NOT_DIFFERENTIALLY_EXPRESSED
FOXG_00912	12.4444	11.8864	18.5093	15.8851	23.1044	NOT_DIFFERENTIALLY_EXPRESSED
FOXG_00913	31.7943	25.2191	48.6791	62.2965	71.0968	4033	1.08106	7.4855	4.46358	0.00128061	0.00528883	-1.19236
FOXG_00914	112.808	118.306	122.599	110.414	120.947	NOT_DIFFERENTIALLY_EXPRESSED
FOXG_00915	0	0	0	0	0	NOT_DIFFERENTIALLY_EXPRESSED
FOXG_00916	36.8537	37.8048	53.5302	39.7825	58.094	NOT_DIFFERENTIALLY_EXPRESSED
FOXG_00917	0.937674	1.59088	3.52539	3.87692	4.28776	3983	1.66995	3.29638	5.03915	0.000544696	0.00308253	-0.0308604
FOXG_00918	7.90424	7.54344	17.0877	24.4445	16.6929	1400	1.29516	4.22457	4.50788	0.00119705	0.00504974	-0.945325
FOXG_00919	24.8877	40.7126	82.4265	68.537	75.6995	2590	1.24523	7.11193	4.87407	0.00069266	0.00360425	-0.541726
FOXG_00920	15.71	18.7528	20.7688	25.4338	25.9364	NOT_DIFFERENTIALLY_EXPRESSED
FOXG_00921	0.587115	1.97691	2.94318	2.91299	2.60702	3534	1.39789	2.77904	3.09102	0.0117312	0.02638	-3.08135
FOXG_00922	2.66538	1.94321	7.60221	10.8149	9.48123	1505	1.97926	3.00245	5.65754	0.000229211	0.00185202	0.884618
FOXG_00923	0	0	0	0	0	NOT_DIFFERENTIALLY_EXPRESSED
FOXG_00924	26.5333	27.27	23.8391	27.617	30.7435	NOT_DIFFERENTIALLY_EXPRESSED
FOXG_00925	0.990126	1.46451	0.861711	0.700739	0.625526	NOT_DIFFERENTIALLY_EXPRESSED
FOXG_00926	0	0	0	0	0	NOT_DIFFERENTIALLY_EXPRESSED
FOXG_00927	0.134426	0.31579	0.379053	0.811167	0.982708	NOT_DIFFERENTIALLY_EXPRESSED
FOXG_00928	237.564	138.037	6.24772	4.41211	7.28885	2081	-4.9349	5.5924	-15.733	2.91e-08	4.66e-05	9.6208
FOXG_00929	0	0	0.240769	0.772862	0	NOT_DIFFERENTIALLY_EXPRESSED
FOXG_00932	6.35162	6.30002	8.88878	6.34062	10.3949	NOT_DIFFERENTIALLY_EXPRESSED
FOXG_00933	4.32776	3.65846	4.93065	4.55034	3.99466	NOT_DIFFERENTIALLY_EXPRESSED
FOXG_00934	0.352194	0.448157	1.04829	0.472277	1.21582	NOT_DIFFERENTIALLY_EXPRESSED
FOXG_00935	0.0764222	0.0299216	0.454933	0.281817	0.70352	5430	2.87232	0.178294	3.82746	0.00347655	0.010679	-1.53936
FOXG_00936	1.3138	3.08635	8.11491	4.19988	8.0799	2948	1.70985	3.59547	3.80442	0.00360822	0.0109669	-1.9871
FOXG_00937	0.119969	0.422743	0.112762	0.120655	0.389788	NOT_DIFFERENTIALLY_EXPRESSED
FOXG_00938	0.0557759	0	0.262127	0.11219	0.226525	NOT_DIFFERENTIALLY_EXPRESSED
FOXG_00939	4.23214	6.01756	10.5729	7.39259	10.132	1242	0.880667	3.1844	2.70246	0.0226527	0.0440813	-3.81164
FOXG_00940	0.440243	0.310263	0.165519	0.265656	0.286076	NOT_DIFFERENTIALLY_EXPRESSED
FOXG_00941	21.8374	22.7918	34.2484	33.5709	46.8785	2217	0.761018	6.08558	3.17373	0.0102081	0.0237293	-3.2855
FOXG_00942	4.40323	5.83695	2.95623	3.73251	5.62037	NOT_DIFFERENTIALLY_EXPRESSED
FOXG_00943	0.157187	0.18463	2.29004	2.76649	2.04284	1760	3.48241	0.674983	5.86259	0.00017407	0.00160852	1.15094
FOXG_00944	7.26582	9.78416	11.1441	9.84507	14.6187	NOT_DIFFERENTIALLY_EXPRESSED
FOXG_00945	0	0	0	0	0	NOT_DIFFERENTIALLY_EXPRESSED
FOXG_00946	1.86599	1.62616	0.67893	0.363225	1.02675	2298	-1.39063	1.17682	-3.02778	0.0130513	0.0286316	-3.03316
FOXG_00947	0.117323	0.0689034	3.14286	2.47788	3.14483	2358	4.56756	0.959743	7.27498	3.03e-05	0.00077424	2.55196
FOXG_00948	170.877	196.002	493.23	396.404	456.492	1415	1.28847	8.78964	6.12604	0.000123	0.00138971	1.23149
FOXG_00949	24.1575	17.3194	22.2018	20.2284	24.7387	NOT_DIFFERENTIALLY_EXPRESSED
FOXG_00950	29.455	28.0359	20.3565	19.6745	15.6666	13074	-0.64049	8.16996	-2.99669	0.0137549	0.0297914	-3.65261
FOXG_00951	191.834	216.939	564.655	412.131	468.734	1414	1.22814	8.90915	5.58425	0.000253	0.00194227	0.475229
FOXG_00952	0.497569	1.0019	4.87723	4.78968	3.40649	1946	2.55372	2.06074	5.44919	0.000304974	0.00215909	0.685795
FOXG_00953	0.710918	0.477163	3.15014	2.55351	3.71221	1362	2.2978	1.18096	4.60033	0.00104074	0.00460208	-0.460939
FOXG_00954	122.745	134.655	123.667	80.6977	112.942	NOT_DIFFERENTIALLY_EXPRESSED
FOXG_00955	14.0139	17.7632	56.2893	44.1072	35.6232	1372	1.49657	5.3376	5.41359	0.000320422	0.00222176	0.336937
FOXG_00956	166.783	237.363	195.057	174.985	208.346	NOT_DIFFERENTIALLY_EXPRESSED
FOXG_00957	0.157724	0	0.0741249	0.0793131	0.128114	NOT_DIFFERENTIALLY_EXPRESSED
FOXG_00958	0.287951	0.21139	0.81196	1.52038	1.28641	3843	2.13976	1.32568	4.07702	0.00233446	0.00796094	-1.25265
FOXG_00959	20.9723	12.6391	10.6297	12.5195	12.2708	NOT_DIFFERENTIALLY_EXPRESSED
FOXG_00960	21.74	20.8592	48.2294	46.6264	52.2528	5281	1.20113	7.53486	5.88063	0.00017	0.00159056	0.915939
FOXG_00961	192.358	178.628	171.553	152.025	147.856	NOT_DIFFERENTIALLY_EXPRESSED
FOXG_00962	5.08044	6.89023	22.5471	20.912	19.8251	2641	1.83273	5.06882	7.29138	2.98e-05	0.000770834	2.8181
FOXG_00963	25.3486	44.804	71.3256	54.1637	53.4153	1708	0.813242	6.33446	2.85657	0.0174376	0.0357934	-3.83346
FOXG_00964	8.11952	11.3152	5.56214	4.55009	4.45736	8041	-0.985872	5.67722	-4.04172	0.00246851	0.00829507	-1.83131
FOXG_00965	0.931869	0.684102	3.22985	3.69021	2.12886	2375	1.81037	2.08193	4.1047	0.00223	0.00773349	-1.30436
FOXG_00966	0	0	0.0633601	0	0.0547545	NOT_DIFFERENTIALLY_EXPRESSED
FOXG_00967	4.95107	8.57961	16.9198	16.0754	15.5899	4526	1.31707	5.6722	4.87039	0.000696416	0.00362018	-0.492186
FOXG_00968	0.424633	0.187039	0.399125	0.427061	0.38803	NOT_DIFFERENTIALLY_EXPRESSED
FOXG_00970	17.2458	17.1911	20.6831	18.5796	29.014	NOT_DIFFERENTIALLY_EXPRESSED
FOXG_00971	0	0	0	0	0	NOT_DIFFERENTIALLY_EXPRESSED
FOXG_00972	37.4177	62.7718	70.7471	57.2315	70.5657	NOT_DIFFERENTIALLY_EXPRESSED
FOXG_00973	5.64088	5.76149	12.1025	12.3329	13.4469	1128	1.13786	3.38299	4.04298	0.0024636	0.00828122	-1.59937
FOXG_00974	157.215	176.926	141.229	114.242	142.136	NOT_DIFFERENTIALLY_EXPRESSED
FOXG_00975	1.17224	1.56682	16.0714	13.4155	10.4082	3422	3.25694	4.18715	9.49661	3.02e-06	0.000296943	5.14483
FOXG_00976	38.3342	41.2079	89.3052	92.6089	109.031	3446	1.28168	7.86696	6.08922	0.00012928	0.00140762	1.19615
FOXG_00977	2.70073	3.65498	12.251	7.73518	6.43808	2356	1.42683	3.7562	3.93844	0.00291	0.00933653	-1.79906
FOXG_00978	11.2657	20.7852	12.2872	12.0784	13.4672	NOT_DIFFERENTIALLY_EXPRESSED
FOXG_00979	19.7961	28.3546	28.2895	24.2156	41.6359	NOT_DIFFERENTIALLY_EXPRESSED
FOXG_00980	24.1519	40.8725	32.707	22.5502	33.615	NOT_DIFFERENTIALLY_EXPRESSED
FOXG_00981	2.36351	2.01271	6.8312	4.51634	5.32745	2341	1.31174	3.16216	4.00318	0.00262422	0.00864554	-1.62979
FOXG_00982	1048.36	1686.14	601.319	602.433	845.74	696	-0.977867	9.26615	-3.67459	0.00445417	0.0127734	-2.51942
FOXG_00983	35.6001	32.8779	26.9055	20.0428	33.1845	NOT_DIFFERENTIALLY_EXPRESSED
FOXG_00984	2.21319	4.62149	9.07216	7.29582	10.8861	2250	1.50179	3.74843	4.13497	0.00213072	0.00749896	-1.478
FOXG_00985	18.1992	24.1408	15.6805	11.6762	27.4413	NOT_DIFFERENTIALLY_EXPRESSED
FOXG_00986	0.0774492	0.272913	0.436781	0.311568	0.880733	NOT_DIFFERENTIALLY_EXPRESSED
FOXG_00987	3.69515	4.29934	9.53487	9.85165	9.03268	3968	1.24599	4.7363	5.19208	0.000437513	0.00268151	0.0464795
FOXG_00988	0.350365	0.164614	0.197591	0.0704737	0.170754	NOT_DIFFERENTIALLY_EXPRESSED
FOXG_00989	0.0750131	0	0.0705071	0.0754421	0.304654	NOT_DIFFERENTIALLY_EXPRESSED
FOXG_00990	4.84584	4.6077	3.49438	2.34652	3.49877	NOT_DIFFERENTIALLY_EXPRESSED
FOXG_00993	0.726535	0.56892	1.9728	2.43563	1.6065	3427	1.56548	2.13949	3.95345	0.00284051	0.0091748	-1.564
FOXG_00994	0.392224	0.767836	1.72043	1.31489	1.27436	NOT_DIFFERENTIALLY_EXPRESSED
FOXG_00995	10.2048	10.1592	12.2821	9.88763	12.9895	NOT_DIFFERENTIALLY_EXPRESSED
FOXG_00996	0	0	0	0	0	NOT_DIFFERENTIALLY_EXPRESSED
FOXG_00997	28.44	29.9993	45.9154	34.6877	43.7784	NOT_DIFFERENTIALLY_EXPRESSED
FOXG_00998	13.6174	15.7143	36.3773	44.2093	39.3926	579	1.44045	3.9576	5.29413	0.000378699	0.00244667	0.270231
FOXG_00999	2.75676	2.47616	7.01136	2.85406	5.59806	NOT_DIFFERENTIALLY_EXPRESSED
FOXG_01000	3.83607	7.68638	12.9379	11.3471	14.2049	1226	1.24639	3.4858	3.62639	0.00481885	0.0135102	-2.28893
FOXG_01001	262.313	292.01	777.963	567.716	633.588	1100	1.241	8.99472	5.6564	0.000229566	0.00185202	0.577046
FOXG_01002	1.54634	1.95339	3.8393	3.22773	2.36989	NOT_DIFFERENTIALLY_EXPRESSED
FOXG_01005	109.438	142.886	55.5608	17.6702	68.8167	929	-1.60346	5.89128	-3.37674	0.00727271	0.0182775	-2.94979
FOXG_01006	6.33986	8.05601	22.5359	23.8235	23.6885	2400	1.70766	5.12835	7.1003	3.72e-05	0.000837187	2.58442
FOXG_01007	8.24279	7.26141	59.1968	65.1536	46.0305	1074	2.84393	4.77736	9.83772	2.21e-06	0.000263323	5.46064
FOXG_01008	3.3062	3.35864	16.2939	12.0423	10.234	1548	1.90152	3.53052	5.69046	0.000219219	0.0018193	0.883979
FOXG_01009	4.17026	2.939	12.6035	13.9373	10.2663	2156	1.77328	4.00272	5.87715	0.00017074	0.00159325	1.09647
FOXG_01010	56.1397	69.5751	45.2594	30.7762	44.8694	2459	-0.652228	6.87153	-2.62499	0.0258404	0.0490812	-4.25218
FOXG_01011	282.121	324.855	181.529	149.246	197.268	1744	-0.791025	8.56935	-3.65671	0.00458592	0.0130327	-2.54026
FOXG_01012	91.4643	118.355	73.3363	63.2384	78.9672	NOT_DIFFERENTIALLY_EXPRESSED
FOXG_01013	12.6838	16.233	10.9982	8.40127	10.8515	NOT_DIFFERENTIALLY_EXPRESSED
FOXG_01014	3.15671	5.12035	8.59043	5.6541	7.88765	4601	0.861781	4.72526	2.84312	0.0178398	0.036465	-3.75871
FOXG_01015	0.853234	1.59173	3.25509	2.8772	3.70988	2756	1.488	2.59449	3.96556	0.00278617	0.00903574	-1.6127
FOXG_01016	239.762	412.434	1180.8	1458.21	837.775	195	1.846	7.0464	5.92608	0.00016004	0.00155078	0.994917
FOXG_01017	0	0	0	0	0	NOT_DIFFERENTIALLY_EXPRESSED
FOXG_01018	1.19576	1.85599	1.80632	2.01865	2.53227	NOT_DIFFERENTIALLY_EXPRESSED
FOXG_01019	12.2758	22.3718	29.5002	20.3645	28.9372	NOT_DIFFERENTIALLY_EXPRESSED
FOXG_01020	0.252532	0.370776	2.1956	1.65084	2.10251	2191	2.56993	1.10856	5.05198	0.000534706	0.00304502	0.175885
FOXG_01021	1.0036	1.95115	2.14686	0.870122	1.01197	NOT_DIFFERENTIALLY_EXPRESSED
FOXG_01022	8.77218	8.30021	18.5518	16.9095	20.7823	1703	1.12689	4.54413	4.54889	0.00112484	0.00486137	-0.918168
FOXG_01023	119.149	125.823	126.738	120.093	120.003	NOT_DIFFERENTIALLY_EXPRESSED
FOXG_01024	286.927	316.094	144.139	116.914	104.325	2826	-1.31919	8.94184	-6.04957	0.000136119	0.00144647	1.11951
FOXG_01025	13.4506	21.7088	25.9983	22.8595	24.3155	NOT_DIFFERENTIALLY_EXPRESSED
FOXG_01026	3.27395	4.19514	6.71406	5.46283	8.28016	1859	0.865707	3.31055	2.72784	0.0216966	0.0426273	-3.78747
FOXG_01027	5.11523	4.17242	10.6176	12.5754	11.6569	1947	1.31273	3.9725	4.85263	0.000715	0.00367007	-0.388929
FOXG_01028	21.5751	10.4229	34.18	52.4963	31.0217	1590	1.33093	5.38741	3.77928	0.00375785	0.0113061	-2.21718
FOXG_01029	11.2923	10.7073	12.058	14.1639	14.3305	NOT_DIFFERENTIALLY_EXPRESSED
FOXG_01030	0.0935255	0	0.263722	0	0.227903	NOT_DIFFERENTIALLY_EXPRESSED
FOXG_01031	4.12422	4.07938	3.67245	2.72882	3.83484	NOT_DIFFERENTIALLY_EXPRESSED
FOXG_01032	139.365	130.056	85.2355	87.0709	62.005	2526	-0.803574	7.92877	-3.53243	0.00562197	0.015029	-2.73982
FOXG_01033	0	0	0	0	0.446745	NOT_DIFFERENTIALLY_EXPRESSED
FOXG_01034	9.59515	7.73295	9.61124	10.0726	10.9227	NOT_DIFFERENTIALLY_EXPRESSED
FOXG_01035	0	0	0	0	0	NOT_DIFFERENTIALLY_EXPRESSED
FOXG_01036	96.7838	138.732	174.875	99.7607	143.118	NOT_DIFFERENTIALLY_EXPRESSED
FOXG_01037	32.2741	41.9524	74.6923	45.6344	73.752	2893	0.780932	7.20179	2.83908	0.0179624	0.0366467	-3.89103
FOXG_01038	2.52812	3.92398	10.8629	9.11089	10.7809	4596	1.70311	4.87851	6.22409	0.000108657	0.00130728	1.49153
FOXG_01039	0	0	0.146965	0.36692	0.211674	NOT_DIFFERENTIALLY_EXPRESSED
FOXG_01040	56.1281	35.1683	21.9259	13.1235	57.0372	NOT_DIFFERENTIALLY_EXPRESSED
FOXG_01041	3.29343	4.83554	14.7041	7.4526	10.7006	NOT_DIFFERENTIALLY_EXPRESSED
FOXG_01042	46.9722	37.4104	37.3046	23.5894	36.299	NOT_DIFFERENTIALLY_EXPRESSED
FOXG_01043	114.28	106.571	91.0726	83.0043	101.362	NOT_DIFFERENTIALLY_EXPRESSED
FOXG_01044	6.99817	8.29403	10.3111	4.81894	11.3176	NOT_DIFFERENTIALLY_EXPRESSED
FOXG_01045	10.1567	10.92	8.73838	6.32342	13.5316	NOT_DIFFERENTIALLY_EXPRESSED
FOXG_01046	51.3776	71.0244	75.5944	64.7879	66.2902	NOT_DIFFERENTIALLY_EXPRESSED
FOXG_01047	2.07486	1.89553	5.34506	4.86903	3.93247	1800	1.20964	2.59716	3.57266	0.00526	0.0143626	-2.26331
FOXG_01048	25.9286	23.5071	66.5059	53.6217	65.6166	3601	1.3188	7.26667	6.06409	0.000134	0.00143306	1.17453
FOXG_01050	23.1441	27.7137	126.799	97.6342	87.4126	1536	2.01847	6.49476	8.12716	1.18e-05	0.000523736	3.71865
FOXG_01051	14.757	13.856	19.2218	17.2233	22.1235	NOT_DIFFERENTIALLY_EXPRESSED
FOXG_01052	80.1784	103.127	110.785	102.712	93.8545	NOT_DIFFERENTIALLY_EXPRESSED
FOXG_01053	8.10435	11.6934	10.4858	7.59725	9.50864	NOT_DIFFERENTIALLY_EXPRESSED
FOXG_01054	6.66346	8.54654	12.4544	11.3233	12.3803	1806	0.677245	4.17878	2.64514	0.0249708	0.0478362	-4.04353
FOXG_01055	0.264989	0	0.249071	0	0.215242	NOT_DIFFERENTIALLY_EXPRESSED
FOXG_01056	0.670176	0.787181	1.5118	1.21321	1.1976	NOT_DIFFERENTIALLY_EXPRESSED
FOXG_01057	0	0	0	0	0	NOT_DIFFERENTIALLY_EXPRESSED
FOXG_01058	11.3344	14.0431	18.0362	16.2988	24.9748	NOT_DIFFERENTIALLY_EXPRESSED
FOXG_01059	91.7271	65.5549	40.4883	48.7523	38.326	4714	-0.876056	7.98955	-3.76389	0.00385261	0.0114784	-2.35276
FOXG_01060	37.9089	32.6308	32.2318	25.7567	28.0891	NOT_DIFFERENTIALLY_EXPRESSED
FOXG_01062	6.8539	6.58679	8.00393	10.653	8.43516	NOT_DIFFERENTIALLY_EXPRESSED
FOXG_01063	51.0245	54.7823	52.6804	39.8503	62.4921	NOT_DIFFERENTIALLY_EXPRESSED
FOXG_01064	4.28175	8.66156	9.50239	6.53909	9.72531	NOT_DIFFERENTIALLY_EXPRESSED
FOXG_01066	17.8201	8.78239	160	154.907	67.515	1110	3.21839	5.74727	7.08269	3.79e-05	0.000840103	2.57001
FOXG_01067	2.12697	3.16454	11.862	8.77046	10.2509	1951	1.97341	3.53742	6.08266	0.000130385	0.00141493	1.41287
FOXG_01068	18.0077	17.8632	27.1596	28.8172	21.5336	NOT_DIFFERENTIALLY_EXPRESSED
FOXG_01070	9.09363	11.0373	5.50831	3.9123	7.05818	2738	-0.893018	4.23826	-3.03825	0.0128228	0.0282426	-3.42108
FOXG_01071	9.27263	11.2088	40.5742	30.7384	24.1678	3073	1.60839	5.93741	5.82019	0.000184176	0.00163682	0.884915
FOXG_01072	12.7607	14.4047	26.0653	20.6673	25.3968	2504	0.819804	5.57884	3.52189	0.00572	0.0152293	-2.67082
FOXG_01073	0.424307	0.427189	0.826125	0.457215	0.566213	NOT_DIFFERENTIALLY_EXPRESSED
FOXG_01074	64.7096	65.1291	37.0515	28.7783	35.8769	1165	-0.943532	5.67522	-4.18794	0.00196086	0.00710786	-1.59321
FOXG_01075	3.13496	5.77837	8.20527	6.06325	8.61869	NOT_DIFFERENTIALLY_EXPRESSED
FOXG_01076	0.29415	0.431882	1.0368	0.443749	1.19464	NOT_DIFFERENTIALLY_EXPRESSED
FOXG_01077	165.495	151.111	129.531	121.726	172.213	NOT_DIFFERENTIALLY_EXPRESSED
FOXG_01078	2.18911	1.28565	0.643002	0.275203	1.11134	NOT_DIFFERENTIALLY_EXPRESSED
FOXG_01079	6.88578	6.56867	10.8703	9.71817	10.63	3636	0.626035	4.99205	2.74834	0.020954	0.0414499	-3.94601
FOXG_01080	0.0767615	0	0.0721504	0	0.124702	NOT_DIFFERENTIALLY_EXPRESSED
FOXG_01081	7.60406	4.29537	14.9493	23.1178	14.9463	2383	1.57408	4.73034	4.75393	0.000827079	0.00398694	-0.600131
FOXG_01082	11.4604	11.5829	15.1559	16.0827	13.3139	NOT_DIFFERENTIALLY_EXPRESSED
FOXG_01083	0.0788622	0.231577	0.407687	0.277596	0.320286	NOT_DIFFERENTIALLY_EXPRESSED
FOXG_01084	1.42831	1.26758	1.81985	1.4684	1.9594	NOT_DIFFERENTIALLY_EXPRESSED
FOXG_01085	36.9117	43	46.2355	33.3876	47.6514	NOT_DIFFERENTIALLY_EXPRESSED
FOXG_01086	17.7724	11.4385	54.5003	78.3109	69.8066	3409	2.22164	6.94093	8.24963	1.04e-05	0.000492087	3.84314
FOXG_01087	0.701264	0.308886	0.659138	0.705273	0.640816	NOT_DIFFERENTIALLY_EXPRESSED
FOXG_01088	5.92652	6.27875	3.24036	4.2463	2.20245	3571	-0.978067	3.87113	-3.18737	0.00998	0.0233175	-3.13393
FOXG_01089	1.5542	1.47448	1.74177	2.28452	1.01966	NOT_DIFFERENTIALLY_EXPRESSED
FOXG_01090	41.8841	39.1301	15.0451	12.2749	15.5208	4148	-1.50912	6.48633	-6.93595	4.51e-05	0.000899664	2.31104
FOXG_01092	0.754039	0.885686	2.75622	5.6455	3.53878	1651	2.15326	1.80367	4.27859	0.0017	0.00641965	-0.989053
FOXG_01093	0.350365	0.246921	1.77832	1.19805	1.53679	1974	2.18266	0.70809	4.06592	0.00237578	0.00806487	-1.22296
FOXG_01094	5.7052	8.72429	8.60022	5.41304	11.5417	NOT_DIFFERENTIALLY_EXPRESSED
FOXG_01095	5.98216	9.98513	17.0657	22.5877	15.3446	1318	1.22859	4.09107	3.84831	0.00336179	0.0104094	-1.99351
FOXG_01096	7.76032	12.1536	16.8277	16.9102	16.4222	2032	0.788502	4.77664	2.9918	0.013869	0.0299602	-3.51371
FOXG_01097	1.27453	1.93736	2.81875	3.77006	2.6795	NOT_DIFFERENTIALLY_EXPRESSED
FOXG_01098	8.27656	8.27367	18.6209	15.3195	20.3829	1571	1.11775	4.37759	4.29241	0.00166639	0.0063332	-1.30823
FOXG_01099	16.7281	12.0602	22.0126	24.3655	17.2423	NOT_DIFFERENTIALLY_EXPRESSED
FOXG_01100	0	0	0.141167	0.151048	0	NOT_DIFFERENTIALLY_EXPRESSED
FOXG_01101	2.53884	3.08149	2.94314	3.65981	3.54014	NOT_DIFFERENTIALLY_EXPRESSED
FOXG_01102	3.08165	5.42952	9.41375	8.73432	8.87473	1975	1.14503	3.70552	3.6998	0.00427497	0.0123906	-2.19814
FOXG_01103	100.173	105.11	277.397	298.42	183.989	1385	1.2711	7.91487	4.98771	0.000586804	0.00324331	-0.386941
FOXG_01104	0.209582	0.246173	0	0.210781	0	NOT_DIFFERENTIALLY_EXPRESSED
FOXG_01105	25.3193	28.7098	85.097	120.155	74.8745	1262	1.75975	6.14783	6.61482	6.66e-05	0.00106183	1.93798
FOXG_01106	2.54139	0.852883	1.36499	2.55592	1.76939	NOT_DIFFERENTIALLY_EXPRESSED
FOXG_01107	0	0	0	0	0	NOT_DIFFERENTIALLY_EXPRESSED
FOXG_01108	3.83435	5.66727	6.48724	7.35906	8.56493	NOT_DIFFERENTIALLY_EXPRESSED
FOXG_01109	0	0	0	0	0	NOT_DIFFERENTIALLY_EXPRESSED
FOXG_01110	19.2416	22.838	29.2154	25.8473	38.9094	NOT_DIFFERENTIALLY_EXPRESSED
FOXG_01111	187.374	238.794	190.933	144.069	186.972	NOT_DIFFERENTIALLY_EXPRESSED
FOXG_01112	1.38576	1.92365	2.72345	1.52038	3.68381	NOT_DIFFERENTIALLY_EXPRESSED
FOXG_01113	2.10722	0.883972	3.53686	2.72478	2.93422	NOT_DIFFERENTIALLY_EXPRESSED
FOXG_01114	13.2011	9.60687	13.7568	12.4107	13.9863	NOT_DIFFERENTIALLY_EXPRESSED
FOXG_01115	51.8395	58.3782	60.0626	45.7695	58.5754	NOT_DIFFERENTIALLY_EXPRESSED
FOXG_01116	1.20357	1.81761	8.08049	10.9805	8.72874	1609	2.60758	2.85321	6.88719	4.78e-05	0.000919682	2.46414
FOXG_01119	0.207383	0	0.584775	0	0	NOT_DIFFERENTIALLY_EXPRESSED
FOXG_01120	0	0.0675287	0.162113	0.23128	0.0466984	NOT_DIFFERENTIALLY_EXPRESSED
FOXG_01121	64.7684	71.0676	31.9283	22.5146	37.9592	4801	-1.16957	7.64472	-4.61441	0.00102	0.00452765	-0.968463
FOXG_01122	48.1519	42.4851	52.0272	51.0296	55.1958	NOT_DIFFERENTIALLY_EXPRESSED
FOXG_01123	12.9863	27.9533	38.3307	22.6934	27.7311	NOT_DIFFERENTIALLY_EXPRESSED
FOXG_01124	7.21003	5.04213	5.56256	9.80806	7.88762	NOT_DIFFERENTIALLY_EXPRESSED
FOXG_01125	19.5975	19.4433	36.3935	39.8975	35.0051	1454	0.921224	5.384	4.11895	0.00218509	0.00764563	-1.66938
FOXG_01126	0	0	0	0	0	NOT_DIFFERENTIALLY_EXPRESSED
FOXG_01127	10.2652	9.00838	5.2494	4.43017	3.48218	3517	-1.15626	4.39335	-4.43059	0.00134686	0.0054705	-1.13383
FOXG_01128	163.467	160.021	149.25	145.92	153.811	NOT_DIFFERENTIALLY_EXPRESSED
FOXG_01129	0	0	0	0	0	NOT_DIFFERENTIALLY_EXPRESSED
FOXG_01130	0.136226	0.064004	0.0768259	0.137005	0.110652	NOT_DIFFERENTIALLY_EXPRESSED
FOXG_01131	2.93415	3.65743	10.525	8.00966	9.8251	2310	1.51768	3.8397	5.23521	0.000412	0.00258454	0.198541
FOXG_01132	23.9912	19.7259	23.0433	25.184	28.2566	NOT_DIFFERENTIALLY_EXPRESSED
FOXG_01133	2.01082	2.38174	7.02011	7.88535	8.50976	8186	1.82925	5.26435	7.56697	2.18e-05	0.00066681	3.13
FOXG_01134	0.668979	1.26933	1.6929	1.65613	1.79737	NOT_DIFFERENTIALLY_EXPRESSED
FOXG_01135	154.791	170.683	477.854	343.102	349.205	1722	1.24556	8.87636	5.48984	0.000288	0.00208508	0.339999
FOXG_01136	2.01833	3.583	8.04105	7.17374	7.22836	6031	1.48075	4.90796	5.17331	0.000449357	0.00271256	0.0129699
FOXG_01137	21.7302	28.0472	25.4489	26.1752	34.8146	NOT_DIFFERENTIALLY_EXPRESSED
FOXG_01138	0.488433	0.458966	1.83637	1.27719	1.58695	1416	1.60216	0.536202	3.0926	0.0117	0.0263269	-2.73964
FOXG_01139	168.28	184.206	453.81	348.12	376.251	1256	1.14847	8.47811	5.35457	0.00034791	0.00233838	0.148781
FOXG_01140	3.30008	5.84418	9.18623	9.16541	9.0314	5449	1.06142	5.21696	3.83089	0.00346	0.0106454	-2.12832
FOXG_01141	19.3382	16.7601	17.1618	13.9729	19.6347	NOT_DIFFERENTIALLY_EXPRESSED
FOXG_01142	5.87086	8.92988	7.82075	7.22125	8.5082	NOT_DIFFERENTIALLY_EXPRESSED
FOXG_01143	0.0657747	0.0772583	0.247294	0.264603	0.373987	NOT_DIFFERENTIALLY_EXPRESSED
FOXG_01144	0	0	0.205395	0.329657	0.266247	NOT_DIFFERENTIALLY_EXPRESSED
FOXG_01145	0.348229	0.181789	0.945564	0.739353	0.75428	3575	1.56923	0.925509	3.1532	0.0105661	0.024344	-2.69056
FOXG_01146	0.352418	0	0.496873	0.886084	0.572516	NOT_DIFFERENTIALLY_EXPRESSED
FOXG_01147	1.10236	1.34661	2.32096	1.81821	2.50715	NOT_DIFFERENTIALLY_EXPRESSED
FOXG_01148	48.5454	56.1355	42.0158	37.9819	52.5962	NOT_DIFFERENTIALLY_EXPRESSED
FOXG_01149	8.39826	7.83357	21.6692	15.4848	10.7675	1680	0.908112	4.32557	2.73915	0.0212839	0.0419829	-3.89256
FOXG_01150	0.913462	0.306555	2.2078	2.75606	1.27196	NOT_DIFFERENTIALLY_EXPRESSED
FOXG_01151	2.48735	2.43468	17.7293	17.9974	13.4693	2002	2.70107	3.94542	8.69032	6.62e-06	0.000402645	4.3863
FOXG_01152	0.0353499	0	0.132906	0.0711041	0.172282	NOT_DIFFERENTIALLY_EXPRESSED
FOXG_01153	0	0	0	0.0386646	0	NOT_DIFFERENTIALLY_EXPRESSED
FOXG_01154	1.12459	1.42	3.96387	3.36478	5.02406	4920	1.68399	3.65672	5.30527	0.00037281	0.00242945	0.322917
FOXG_01155	0	0	0	0	0	NOT_DIFFERENTIALLY_EXPRESSED
FOXG_01156	0	0	0	0	0	NOT_DIFFERENTIALLY_EXPRESSED
FOXG_01157	136.27	164.249	44.1903	33.6696	69.3085	2289	-1.66905	7.4162	-5.63007	0.000237924	0.00188581	0.555018
FOXG_01158	5.23132	5.78555	6.32195	5.87618	8.22254	NOT_DIFFERENTIALLY_EXPRESSED
FOXG_01159	124.701	126.533	411.32	212.888	220.287	1320	1.09369	8.03036	3.65222	0.00461969	0.0131036	-2.53123
FOXG_01160	0.337376	0.396278	2.48403	3.1103	1.78126	2460	2.60397	1.53012	5.06315	0.000526168	0.00300974	0.182403
FOXG_01161	44.4908	50.9681	138.62	127.745	108.973	3022	1.38628	8.00133	6.41965	8.48e-05	0.00115983	1.63546
FOXG_01162	4.20107	4.75177	19.5973	35.0526	13.6496	889	2.20733	3.34691	4.66985	0.000937551	0.00429314	-0.563693
FOXG_01163	1.43134	1.88298	12.754	13.4163	10.1381	2416	2.85264	3.72351	8.70403	6.53e-06	0.000400018	4.39843
FOXG_01164	1.64672	2.16632	2.95113	2.56149	2.99617	NOT_DIFFERENTIALLY_EXPRESSED
FOXG_01165	0	0	0	0	0	NOT_DIFFERENTIALLY_EXPRESSED
FOXG_01166	0	0	0	0	0	NOT_DIFFERENTIALLY_EXPRESSED
FOXG_01167	0	0	0	0	0	NOT_DIFFERENTIALLY_EXPRESSED
FOXG_01168	26.0183	24.8929	19.8892	22.8552	21.6503	NOT_DIFFERENTIALLY_EXPRESSED
FOXG_01169	0	0	0	0	0	NOT_DIFFERENTIALLY_EXPRESSED
FOXG_01170	0.869559	2.23189	3.60228	5.24718	5.3366	4295	1.75359	3.63579	4.30005	0.00164679	0.00629383	-1.19105
FOXG_01171	2.86651	2.8655	3.21025	3.61896	5.69708	NOT_DIFFERENTIALLY_EXPRESSED
FOXG_01172	33.0389	43.5352	59.9956	50.2097	65.6898	2646	0.621846	7.0215	2.662	0.0242652	0.0467608	-4.18604
FOXG_01173	40.0611	40.8405	26.2872	33.4485	20.8749	NOT_DIFFERENTIALLY_EXPRESSED
FOXG_01174	32.9343	29.7258	16.7271	25.1035	20.838	NOT_DIFFERENTIALLY_EXPRESSED
FOXG_01175	2.7995	3.40069	5.03777	5.27006	3.96483	NOT_DIFFERENTIALLY_EXPRESSED
FOXG_01176	3.88402	3.26607	5.06121	5.32668	7.88717	NOT_DIFFERENTIALLY_EXPRESSED
FOXG_01177	2.21639	1.36569	5.02028	4.93316	4.48599	3807	1.43928	3.61719	4.69325	0.000905312	0.00419857	-0.589646
FOXG_01178	5.95858	8.16537	9.60111	8.56093	9.21898	NOT_DIFFERENTIALLY_EXPRESSED
FOXG_01179	13.2561	14.8935	15.7101	17.969	15.9171	NOT_DIFFERENTIALLY_EXPRESSED
FOXG_01180	10.7461	8.58316	14.2217	11.2399	13.6168	NOT_DIFFERENTIALLY_EXPRESSED
FOXG_01181	91.7983	130.241	90.8665	87.9802	123.332	NOT_DIFFERENTIALLY_EXPRESSED
FOXG_01182	593.01	455.27	291.98	343.557	296.063	1233	-0.747407	8.87566	-3.4626	0.00630825	0.016339	-2.87096
FOXG_01183	0	0	0	0	0	NOT_DIFFERENTIALLY_EXPRESSED
FOXG_01184	10.1683	12.1495	13.0886	12.2415	16.4985	NOT_DIFFERENTIALLY_EXPRESSED
FOXG_01185	5.29406	3.18889	12.3763	9.41997	10.8056	1019	1.36264	2.91826	3.93712	0.00291553	0.00934748	-1.70398
FOXG_01186	0.379144	0.371115	1.18789	1.08038	1.74514	2189	1.72298	0.867379	3.36753	0.00738494	0.0185059	-2.33501
FOXG_01187	29.2087	15.9288	90.7948	108.061	102.358	663	2.19465	5.17107	7.45664	2.47e-05	0.000723219	3.01532
FOXG_01188	0.310144	1.21431	4.56704	4.47082	3.44291	1338	2.65532	1.43383	4.62568	0.001	0.00448599	-0.43002
FOXG_01189	84.4816	61.1329	49.8579	49.0818	68.7838	NOT_DIFFERENTIALLY_EXPRESSED
FOXG_01190	2.45708	7.32202	13.5575	10.5252	17.4448	3040	1.69919	4.69931	4.02678	0.00252769	0.00843942	-1.74519
FOXG_01191	48.3349	58.5276	36.8622	24.9775	31.3449	1760	-0.791358	6.07364	-3.24655	0.00903553	0.0216018	-3.17447
FOXG_01192	0.771683	0.566507	2.35732	2.03725	2.19385	1434	1.63748	1.02313	3.53392	0.00561	0.0150067	-2.09054
FOXG_01193	5.95809	6.90373	9.08138	11.3365	8.50193	NOT_DIFFERENTIALLY_EXPRESSED
FOXG_01194	0	0.122207	0.586755	0.313912	0.676082	2659	3.08056	-0.741544	3.58295	0.00517413	0.014204	-1.88487
FOXG_01195	13.264	3.56762	1.75484	1.82161	2.4445	4964	-1.79707	4.02491	-3.64675	0.00466109	0.0131909	-2.37799
FOXG_01196	1.72408	1.16832	3.1787	1.93401	3.07014	NOT_DIFFERENTIALLY_EXPRESSED
FOXG_01197	41.353	47.0667	37.965	42.2343	36.1936	NOT_DIFFERENTIALLY_EXPRESSED
FOXG_01198	5.516	6.47903	16.1522	12.3753	17.9219	1304	1.356	3.78451	4.53201	0.00115399	0.00493622	-0.860201
FOXG_01199	6.23082	6.52026	15.7594	11.2796	15.7354	1221	1.14172	3.65569	3.84204	0.00339588	0.0104951	-1.95791
FOXG_01200	0.191585	0	0.720305	1.15608	0.389045	1444	2.62627	-0.981132	3.00713	0.0135143	0.0293908	-2.74101
FOXG_01201	17.1229	15.9122	25.8867	23.5835	30.1907	4023	0.678315	6.46141	3.06586	0.0122392	0.02731	-3.48419
FOXG_01202	132.321	190.537	104.795	68.8183	85.7849	2258	-0.896334	7.94758	-3.49207	0.00600857	0.0157903	-2.80838
FOXG_01203	42.4899	50.0759	47.3209	50.633	38.8056	NOT_DIFFERENTIALLY_EXPRESSED
FOXG_01204	0	0	1.68538	1.67453	0.520168	1080	4.07307	-1.26921	4.71927	0.000870841	0.00409343	-0.312426
FOXG_01205	0	0	0.110557	0.118295	0	NOT_DIFFERENTIALLY_EXPRESSED
FOXG_01206	0	0	0	0.119515	0	NOT_DIFFERENTIALLY_EXPRESSED
FOXG_01207	0	0	0.128983	0	0.334394	NOT_DIFFERENTIALLY_EXPRESSED
FOXG_01208	0.494162	0.145109	0.270945	0.124247	0.133797	NOT_DIFFERENTIALLY_EXPRESSED
FOXG_01209	5.5041	7.73686	2.79876	3.31227	5.3503	NOT_DIFFERENTIALLY_EXPRESSED
FOXG_01210	7.65279	6.40458	2.42767	3.27103	4.35128	1446	-1.08944	2.69363	-3.27279	0.00865	0.0208907	-2.84597
FOXG_01211	29.1949	27.7409	19.0905	17.1505	24.2954	NOT_DIFFERENTIALLY_EXPRESSED
FOXG_01212	0.550544	0.808329	1.68179	1.66108	1.90055	NOT_DIFFERENTIALLY_EXPRESSED
FOXG_01213	0.329815	0.232438	0.0620005	0.663401	0.482216	NOT_DIFFERENTIALLY_EXPRESSED
FOXG_01214	0	0	0	0	0	NOT_DIFFERENTIALLY_EXPRESSED
FOXG_01217	8.7547	5.62147	5.15671	5.04806	3.12891	NOT_DIFFERENTIALLY_EXPRESSED
FOXG_01220	0	0	0	0	0.346779	NOT_DIFFERENTIALLY_EXPRESSED
FOXG_01221	0	0	0	0	0	NOT_DIFFERENTIALLY_EXPRESSED
FOXG_01222	0	0	0	0	0	NOT_DIFFERENTIALLY_EXPRESSED
FOXG_01223	0.221673	0.390563	0.83343	0.780293	0.540175	NOT_DIFFERENTIALLY_EXPRESSED
FOXG_01224	0	0	0	0	0	NOT_DIFFERENTIALLY_EXPRESSED
FOXG_01225	0.996241	1.3502	2.44904	3.3141	3.92158	1805	1.43373	1.96618	3.46122	0.00632265	0.01636	-2.34297
FOXG_01226	0	0	0	0	0.0473478	NOT_DIFFERENTIALLY_EXPRESSED
FOXG_01227	6.35974	10.3432	1.60938	0.61501	0.596055	1131	-3.18042	1.29873	-6.48858	7.78e-05	0.00111505	2.00002
FOXG_01228	0.732428	3.68701	1.96694	1.26277	0.934886	NOT_DIFFERENTIALLY_EXPRESSED
FOXG_01229	0.235045	0.276082	0.110463	0.118195	0.19092	NOT_DIFFERENTIALLY_EXPRESSED
FOXG_01230	1.13914	2.86719	1.52959	1.80031	0.925287	NOT_DIFFERENTIALLY_EXPRESSED
FOXG_01231	0	0	0	0	0.492791	NOT_DIFFERENTIALLY_EXPRESSED
FOXG_01232	7.00376	10.6259	17.1433	21.1314	19.2001	948	1.14806	3.72762	3.86223	0.00329	0.0102471	-1.93314
FOXG_01233	0.505096	0.254263	1.55991	1.66909	1.23082	1917	1.88182	0.76627	3.55193	0.00544454	0.0147172	-2.02467
FOXG_01234	0.235847	0.138512	0.443359	0.592989	0.622605	NOT_DIFFERENTIALLY_EXPRESSED
FOXG_01235	1.97606	0.90824	3.79547	3.80191	3.14039	1610	1.33956	1.98751	3.16466	0.0103648	0.0240046	-2.836
FOXG_01236	0.891456	0.174516	0	0	0.120683	NOT_DIFFERENTIALLY_EXPRESSED
FOXG_01237	0	0	0	0	0	NOT_DIFFERENTIALLY_EXPRESSED
FOXG_01238	0	0	0	0	0	NOT_DIFFERENTIALLY_EXPRESSED
FOXG_01239	0	0	0	0	0	NOT_DIFFERENTIALLY_EXPRESSED
FOXG_01240	0	0	0	0.135195	0	NOT_DIFFERENTIALLY_EXPRESSED
FOXG_01241	0	0	0	0	0	NOT_DIFFERENTIALLY_EXPRESSED
FOXG_01242	0	0	0	0.112735	0.0910505	NOT_DIFFERENTIALLY_EXPRESSED
FOXG_01243	0	0.153858	0.738722	1.31738	1.06398	1056	3.12303	-1.06966	4.05523	0.00241631	0.00817772	-1.20685
FOXG_01244	1.13647	2.66976	8.39299	18.4507	7.5168	852	2.54109	2.1626	4.16834	0.00202199	0.00725113	-1.17856
FOXG_01245	0.0566903	0.0665878	0.532848	0.627159	0.414429	2440	2.54619	-0.616921	3.7511	0.00393327	0.0116388	-1.63937
FOXG_01246	0	0	0.879966	0.941558	0	NOT_DIFFERENTIALLY_EXPRESSED
FOXG_01247	0	0	0	0	0	NOT_DIFFERENTIALLY_EXPRESSED
FOXG_01248	1.07506	1.89413	7.07336	4.14462	2.18309	NOT_DIFFERENTIALLY_EXPRESSED
FOXG_01249	0	1.0654	1.0657	1.36835	0.920954	NOT_DIFFERENTIALLY_EXPRESSED
FOXG_01250	0	0	0.237037	0.126814	0.307264	NOT_DIFFERENTIALLY_EXPRESSED
FOXG_01251	0	0	0	0	0	NOT_DIFFERENTIALLY_EXPRESSED
FOXG_01252	0	0	0	0	0	NOT_DIFFERENTIALLY_EXPRESSED
FOXG_01253	0	0	0	0	0.0966922	NOT_DIFFERENTIALLY_EXPRESSED
FOXG_01254	0	0	0	0.299172	0	NOT_DIFFERENTIALLY_EXPRESSED
FOXG_01255	0.124281	0.218968	0.0584075	0.374973	0.252373	NOT_DIFFERENTIALLY_EXPRESSED
FOXG_01256	0.388006	0	0.182349	0.585337	0.315165	NOT_DIFFERENTIALLY_EXPRESSED
FOXG_01257	0.480919	0.635492	1.4691	1.08825	1.02542	NOT_DIFFERENTIALLY_EXPRESSED
FOXG_01258	0	0	0	0	0.0577074	NOT_DIFFERENTIALLY_EXPRESSED
FOXG_01259	0.0467628	0	0	0	0	NOT_DIFFERENTIALLY_EXPRESSED
FOXG_01260	0.120387	0.141405	1.47101	0.605375	1.56458	1149	2.6172	-0.59794	3.3573	0.00751157	0.0187555	-2.21889
FOXG_01261	0.0315377	0.0370438	0.0592864	0.253744	0.0768511	NOT_DIFFERENTIALLY_EXPRESSED
FOXG_01262	0	0	0	0	0	NOT_DIFFERENTIALLY_EXPRESSED
FOXG_01265	0	0	0.0800585	0	0.0691849	NOT_DIFFERENTIALLY_EXPRESSED
FOXG_01266	0.465216	0.546438	2.04059	3.43109	1.00768	NOT_DIFFERENTIALLY_EXPRESSED
FOXG_01267	1.43403	3.93026	26.6208	14.903	13.4925	2315	2.88865	4.19709	6.08111	0.000130648	0.0014163	1.39382
FOXG_01268	0.668233	1.45767	9.78029	7.96864	7.4439	1449	3.03442	2.39888	6.71911	5.86e-05	0.000997686	2.27079
FOXG_01269	0	0	0	0	0	NOT_DIFFERENTIALLY_EXPRESSED
FOXG_01270	0.291823	0.114257	1.37147	3.32624	1.42223	1422	2.94138	0.249231	3.7817	0.00374314	0.0112746	-1.60769
FOXG_01271	0	0	0	0	0	NOT_DIFFERENTIALLY_EXPRESSED
FOXG_01272	10.7053	6.85445	27.6901	30.2354	30.5654	3437	1.77362	5.95135	6.99576	4.2e-05	0.000873131	2.42298
FOXG_01273	1.47822	1.60608	2.95252	4.46001	3.69218	3743	1.23256	3.28589	3.87322	0.00322981	0.010106	-1.85881
FOXG_01274	17.7978	27.6465	18.3634	19.7653	16.3402	NOT_DIFFERENTIALLY_EXPRESSED
FOXG_01275	81.1981	120.554	114.368	169.106	129.769	NOT_DIFFERENTIALLY_EXPRESSED
FOXG_01276	75.9861	90.119	202.823	299.376	161.194	375	1.36693	5.77984	4.61138	0.00102356	0.00454444	-0.896441
FOXG_01277	0.463657	0.363071	0.581073	0.155436	0.502151	NOT_DIFFERENTIALLY_EXPRESSED
FOXG_01278	1.69803	4.67938	4.48116	5.38595	4.50911	NOT_DIFFERENTIALLY_EXPRESSED
FOXG_01279	6.15165	13.3159	5.61691	5.56814	6.85274	NOT_DIFFERENTIALLY_EXPRESSED
FOXG_01280	0.404964	0.475667	4.51328	3.25824	2.34957	2391	2.79881	1.85151	5.34925	0.000350508	0.00234368	0.564122
FOXG_01281	2.15313	2.7341	18.3235	34.0619	13.0933	2377	3.03706	4.36859	6.50666	7.61e-05	0.00110512	1.93788
FOXG_01282	32.1097	39.5274	51.7292	54.9974	79.1563	1973	0.774515	6.59959	3.01948	0.0132354	0.0289798	-3.56675
FOXG_01284	782.457	624.87	384.395	237.322	370.597	2071	-1.11235	9.83247	-4.3244	0.0015859	0.00612183	-1.45807
FOXG_01287	47.3849	48.9922	45.3386	41.3778	39.4111	NOT_DIFFERENTIALLY_EXPRESSED
FOXG_01288	9.19777	10.2634	6.67606	5.60161	7.38804	NOT_DIFFERENTIALLY_EXPRESSED
FOXG_01289	11.2544	10.9136	19.8036	20.9265	24.0232	1057	0.953059	4.13047	3.71222	0.00418953	0.0122198	-2.23387
FOXG_01290	1.10659	2.22333	1.50544	1.37651	1.7977	NOT_DIFFERENTIALLY_EXPRESSED
FOXG_01291	0.0703582	0	0	0	0.0571497	NOT_DIFFERENTIALLY_EXPRESSED
FOXG_01292	10.4974	12.3301	14.058	11.6786	17.7325	NOT_DIFFERENTIALLY_EXPRESSED
FOXG_01293	2.78793	4.53416	8.16373	7.54888	6.70654	1290	1.06336	2.85276	3.15509	0.0105327	0.0242894	-2.99966
FOXG_01294	1.89685	2.57079	19.612	13.3539	12.326	948	2.70664	2.73574	6.48331	7.83e-05	0.00111505	1.98707
FOXG_01295	2.99952	3.25219	0.975926	1.62436	0.843375	1199	-1.48009	1.05563	-3.48766	0.00605244	0.0158579	-2.26248
FOXG_01296	0.0388988	0.319831	0.402184	0.430334	0.600329	NOT_DIFFERENTIALLY_EXPRESSED
FOXG_01297	6.57005	8.21498	6.57379	3.62353	6.19739	NOT_DIFFERENTIALLY_EXPRESSED
FOXG_01298	20.5235	18.9679	24.854	23.2937	23.4119	NOT_DIFFERENTIALLY_EXPRESSED
FOXG_01299	92.8748	115.279	110.41	119.462	124.84	NOT_DIFFERENTIALLY_EXPRESSED
FOXG_01300	35.7353	22.0175	14.1472	16.9018	14.9258	1498	-0.881328	4.87075	-3.25947	0.00884	0.0212525	-3.09507
FOXG_01301	34.5089	37.2803	31.4596	15.1477	28.8742	NOT_DIFFERENTIALLY_EXPRESSED
FOXG_01302	0	0	0	0	0	NOT_DIFFERENTIALLY_EXPRESSED
FOXG_01303	3.54585	2.71994	1.53039	1.63751	1.76337	3823	-0.919151	3.02988	-3.19881	0.0097876	0.0229827	-3.01268
FOXG_01304	9.55305	9.96142	3.11523	1.66664	2.53376	1419	-2.01722	2.58302	-6.12681	0.000123137	0.00138971	1.4759
FOXG_01305	21.9115	22.1425	73.4067	52.0759	26.4485	1130	1.07323	5.28874	2.71005	0.0223624	0.0436307	-4.02012
FOXG_01306	7.45983	31.7864	19.2449	15.6435	11.7964	NOT_DIFFERENTIALLY_EXPRESSED
FOXG_01307	5.03147	6.68498	4.109	3.40115	5.22588	NOT_DIFFERENTIALLY_EXPRESSED
FOXG_01308	0	0	0.0437466	0.0468086	0.037805	NOT_DIFFERENTIALLY_EXPRESSED
FOXG_01309	17.0963	28.711	11.1555	4.97347	6.77122	979	-1.59782	3.47814	-4.29245	0.00167	0.0063332	-1.27093
FOXG_01310	114.723	95.2542	53.4571	57.7341	62.9887	1559	-0.851559	6.83838	-3.96006	0.00281073	0.00910194	-2.00211
FOXG_01311	57.9014	40.5738	47.3432	49.7386	67.2408	NOT_DIFFERENTIALLY_EXPRESSED
FOXG_01312	23.899	24.7904	31.507	31.111	32.0178	NOT_DIFFERENTIALLY_EXPRESSED
FOXG_01313	6.21632	4.04478	9.92032	9.85006	11.9876	3093	1.06069	4.60284	3.85767	0.00331155	0.0102999	-2.03632
FOXG_01314	1.3628	0.800365	0.426979	0.456864	0.368986	NOT_DIFFERENTIALLY_EXPRESSED
FOXG_01315	0	0	0	0.0882151	0.213741	NOT_DIFFERENTIALLY_EXPRESSED
FOXG_01316	0	0	0	0.176318	0	NOT_DIFFERENTIALLY_EXPRESSED
FOXG_01317	0	0	0	0	0	NOT_DIFFERENTIALLY_EXPRESSED
FOXG_01318	0	0	0	0	0	NOT_DIFFERENTIALLY_EXPRESSED
FOXG_01319	0	0	0	0	0	NOT_DIFFERENTIALLY_EXPRESSED
FOXG_01320	0	0	0	0	0	NOT_DIFFERENTIALLY_EXPRESSED
FOXG_01321	0.220613	1.29565	1.45152	0.221874	0.358393	NOT_DIFFERENTIALLY_EXPRESSED
FOXG_01322	0.092401	0.434133	1.0422	0.557576	0.52538	NOT_DIFFERENTIALLY_EXPRESSED
FOXG_01323	0.100453	0.117991	0	0	0	NOT_DIFFERENTIALLY_EXPRESSED
FOXG_01324	0	0	0.100127	0.267838	0.259583	NOT_DIFFERENTIALLY_EXPRESSED
FOXG_01325	0.0592649	0.0696119	0.0557048	0	0	NOT_DIFFERENTIALLY_EXPRESSED
FOXG_01326	0	0.3841	0	0	0	NOT_DIFFERENTIALLY_EXPRESSED
FOXG_01327	17.0384	21.9459	21.6026	15.5877	24.0579	NOT_DIFFERENTIALLY_EXPRESSED
FOXG_01328	0.367232	0.287565	0.46023	0.123111	0.497152	NOT_DIFFERENTIALLY_EXPRESSED
FOXG_01329	0	0.164447	1.05275	1.54885	0.454884	988	2.8537	-1.21049	3.23461	0.00922	0.0219472	-2.39705
FOXG_01330	3.88296	2.90238	9.05318	12.4762	11.0595	2743	1.66443	4.21865	5.75541	0.000200853	0.00172137	0.907905
FOXG_01331	11.6803	27.7632	5.87834	7.76973	23.6068	NOT_DIFFERENTIALLY_EXPRESSED
FOXG_01332	15.7952	5.52494	3.43868	2.86173	4.90557	2382	-1.3582	3.66918	-3.08339	0.0119	0.0266577	-3.2893
FOXG_01333	0.277574	0	1.91326	1.95413	1.57825	1495	3.79434	-0.0533201	4.86781	0.00069906	0.00362668	-0.107268
FOXG_01334	0	0	0	0	0	NOT_DIFFERENTIALLY_EXPRESSED
FOXG_01335	0	0	0.578874	0.619391	0.650326	2246	4.27209	-1.17576	6.53593	7.34e-05	0.00109197	1.74456
FOXG_01336	0	0	0	0	0	NOT_DIFFERENTIALLY_EXPRESSED
FOXG_01337	0.591129	0.694334	1.44461	3.21035	4.3214	1170	1.99846	0.908913	3.00133	0.0136474	0.0296221	-2.91342
FOXG_01338	0.370247	0.0869776	0.765613	0.446837	0.541331	NOT_DIFFERENTIALLY_EXPRESSED
FOXG_01339	24.8998	12.6206	31.0216	36.2909	47.4506	3772	1.08298	6.7166	3.43928	0.00655625	0.0168471	-2.85551
FOXG_01340	0.160655	0.754816	0.302009	0.646296	0.913466	NOT_DIFFERENTIALLY_EXPRESSED
FOXG_01341	12.7616	10.6249	28.8156	48.8305	59.0973	2829	1.90287	6.18742	5.89666	0.000166383	0.00157665	0.985087
FOXG_01342	1.76107	0.658171	1.1286	2.57621	1.30042	NOT_DIFFERENTIALLY_EXPRESSED
FOXG_01343	0.144088	0	0.135432	0.144912	0	NOT_DIFFERENTIALLY_EXPRESSED
FOXG_01344	3.38063	3.30905	42.235	68.1409	66.8188	982	4.07804	4.19521	10.5869	1.14e-06	0.00021948	6.03768
FOXG_01345	0	0	0.678044	1.14871	0.634782	2301	4.63375	-0.946838	6.54852	7.22e-05	0.00108714	1.77567
FOXG_01346	0	0.168892	0.405452	0.867662	0	NOT_DIFFERENTIALLY_EXPRESSED
FOXG_01347	0	0.0901132	0.468717	0.270052	0.560847	3606	3.24136	-0.645036	3.80772	0.00358907	0.0109247	-1.55816
FOXG_01348	0.10416	0.122345	0.538466	0.785665	0.676845	2656	2.27828	-0.0504659	3.71081	0.00419915	0.0122261	-1.71276
FOXG_01349	0	0	0	0	0.0590417	NOT_DIFFERENTIALLY_EXPRESSED
FOXG_01350	0	0	0	0	0	NOT_DIFFERENTIALLY_EXPRESSED
FOXG_01351	0	0	0.0863314	0.0923739	0.0746058	NOT_DIFFERENTIALLY_EXPRESSED
FOXG_01352	0	0	0.11355	0	0	NOT_DIFFERENTIALLY_EXPRESSED
FOXG_01353	0	0	0	0	0	NOT_DIFFERENTIALLY_EXPRESSED
FOXG_01354	0	0.349407	0.279602	0.299172	1.20813	NOT_DIFFERENTIALLY_EXPRESSED
FOXG_01355	0	0	0	0	0	NOT_DIFFERENTIALLY_EXPRESSED
FOXG_01356	0.0466681	0.164447	1.18435	1.8774	1.13721	2964	3.59853	0.605185	5.15364	0.000462137	0.00276088	0.284183
FOXG_01357	0	0	0	0.433381	0	NOT_DIFFERENTIALLY_EXPRESSED
FOXG_01358	0	0.15585	0.0623573	0	0	NOT_DIFFERENTIALLY_EXPRESSED
FOXG_01359	0	0	0.303065	0	0	NOT_DIFFERENTIALLY_EXPRESSED
FOXG_01360	0	0.82684	0	0.707965	0.857682	NOT_DIFFERENTIALLY_EXPRESSED
FOXG_01361	0.947217	0.825471	4.73878	7.40595	5.55949	4527	2.68345	3.64213	7.72287	1.83e-05	0.00062364	3.38934
FOXG_01363	0	0	0	0	0.283728	NOT_DIFFERENTIALLY_EXPRESSED
FOXG_01364	0.804211	0.944617	1.38582	1.68502	1.46978	NOT_DIFFERENTIALLY_EXPRESSED
FOXG_01365	0	0.0557947	0.044648	0.0955461	0.115752	NOT_DIFFERENTIALLY_EXPRESSED
FOXG_01366	0.0922162	0.433264	0.606737	0.741948	0.674138	NOT_DIFFERENTIALLY_EXPRESSED
FOXG_01367	1192.78	1666.25	991.111	793.086	1079.46	NOT_DIFFERENTIALLY_EXPRESSED
FOXG_01368	10.5159	20.9031	1.14048	0.406769	0.985582	342	-3.91099	-0.00300236	-6.38898	8.81e-05	0.00117505	1.82787
FOXG_01369	19.2974	24.5244	2.00709	1.5908	2.56961	1749	-3.39197	3.20825	-11.0778	7.55e-07	0.000174691	6.4797
FOXG_01370	0.165856	0	0	0	0.13472	NOT_DIFFERENTIALLY_EXPRESSED
FOXG_01371	0	0	0	0	0	NOT_DIFFERENTIALLY_EXPRESSED
FOXG_01372	0	0	0	0	0	NOT_DIFFERENTIALLY_EXPRESSED
FOXG_01373	0	0	0	0	0.121994	NOT_DIFFERENTIALLY_EXPRESSED
FOXG_01374	0	0.0648599	0	0	0	NOT_DIFFERENTIALLY_EXPRESSED
FOXG_01375	0	0	0.0813102	0.0870014	0.351333	NOT_DIFFERENTIALLY_EXPRESSED
FOXG_01376	0	0	0	0	0.077863	NOT_DIFFERENTIALLY_EXPRESSED
FOXG_01377	0	0	0.113155	0.121075	0.0977862	NOT_DIFFERENTIALLY_EXPRESSED
FOXG_01378	0	0	0	0.28892	0	NOT_DIFFERENTIALLY_EXPRESSED
FOXG_01379	0	0	0	0.0831034	0	NOT_DIFFERENTIALLY_EXPRESSED
FOXG_01380	0	0	0	0	0	NOT_DIFFERENTIALLY_EXPRESSED
FOXG_01381	0	0	0.286062	0.153042	0	NOT_DIFFERENTIALLY_EXPRESSED
FOXG_01382	0	0	0	0	0	NOT_DIFFERENTIALLY_EXPRESSED
FOXG_01383	0	0	0	0.099297	0	NOT_DIFFERENTIALLY_EXPRESSED
FOXG_01384	0	0	0	0	0	NOT_DIFFERENTIALLY_EXPRESSED
FOXG_01385	0	0	0	0	0	NOT_DIFFERENTIALLY_EXPRESSED
FOXG_01386	0	0	0	0	0	NOT_DIFFERENTIALLY_EXPRESSED
FOXG_01387	0	0	0	0	0	NOT_DIFFERENTIALLY_EXPRESSED
FOXG_01390	0	0	0	0	0	NOT_DIFFERENTIALLY_EXPRESSED
FOXG_01391	0	0	0	0	0	NOT_DIFFERENTIALLY_EXPRESSED
FOXG_01392	0.284618	0.501463	12.6403	19.1069	13.8712	1944	5.18321	2.79827	9.67454	2.56e-06	0.000280818	4.94204
FOXG_01395	0	0	0	0	0	NOT_DIFFERENTIALLY_EXPRESSED
FOXG_01397	0	0.126243	0.101022	0.216185	0.087301	NOT_DIFFERENTIALLY_EXPRESSED
FOXG_01398	0.208163	0	0.195658	0.104677	0	NOT_DIFFERENTIALLY_EXPRESSED
FOXG_01399	0	0	0	0	0	NOT_DIFFERENTIALLY_EXPRESSED
FOXG_01400	0	0	0	0	0	NOT_DIFFERENTIALLY_EXPRESSED
FOXG_01401	0	0	0	0	0	NOT_DIFFERENTIALLY_EXPRESSED
FOXG_01402	0	0	0	0	0.154761	NOT_DIFFERENTIALLY_EXPRESSED
FOXG_01403	0.0521585	0	0	0	0	NOT_DIFFERENTIALLY_EXPRESSED
FOXG_01404	0	0	0	0	0	NOT_DIFFERENTIALLY_EXPRESSED
FOXG_01406	0.168894	0	0.0793742	0.16986	0.137187	NOT_DIFFERENTIALLY_EXPRESSED
FOXG_01407	0	0	0	0.213695	0.17259	NOT_DIFFERENTIALLY_EXPRESSED
FOXG_01408	6.07601	6.46774	5.17562	4.58307	9.8707	NOT_DIFFERENTIALLY_EXPRESSED
FOXG_01412	12.6571	12.7431	14.4461	9.8502	13.4632	NOT_DIFFERENTIALLY_EXPRESSED
FOXG_01413	294.836	351.392	1034.85	822.53	755.431	1407	1.42301	9.67696	6.39618	8.73e-05	0.00117505	1.58258
FOXG_01414	19.7835	41.0184	46.6759	49.9429	41.5074	NOT_DIFFERENTIALLY_EXPRESSED
FOXG_01417	12.7136	13.7386	11.1532	16.537	11.2907	NOT_DIFFERENTIALLY_EXPRESSED
FOXG_01418	10.7544	19.5143	21.4019	16.112	20.1217	NOT_DIFFERENTIALLY_EXPRESSED
FOXG_01419	8.49933	10.9157	15.5386	13.3385	20.9767	2962	0.765683	5.29361	2.81117	0.0188337	0.0380559	-3.85786
FOXG_01420	170.628	159.823	155.403	151.641	131.198	NOT_DIFFERENTIALLY_EXPRESSED
FOXG_01421	2.6809	4.3601	4.21592	3.16289	4.35522	NOT_DIFFERENTIALLY_EXPRESSED
FOXG_01422	0	0	0	0	0	NOT_DIFFERENTIALLY_EXPRESSED
FOXG_01423	2.71579	2.55195	11.4018	8.55813	5.00015	764	1.5242	1.98698	3.13523	0.0108901	0.0249162	-2.8737
FOXG_01424	26.2002	29.1846	27.4206	23.6275	25.7577	NOT_DIFFERENTIALLY_EXPRESSED
FOXG_01425	555.736	475.495	283.252	220.252	243.839	3460	-1.05305	10.1649	-5.02482	0.000556091	0.00312993	-0.368062
FOXG_01426	277.763	276.704	95.2326	73.5371	110.998	2482	-1.59078	8.47143	-6.92303	4.58e-05	0.00090153	2.26424
FOXG_01429	14.9223	18.3153	20.4872	17.0311	29.0084	NOT_DIFFERENTIALLY_EXPRESSED
FOXG_01430	4.56014	5.35629	1.25014	2.10201	2.31503	728	-1.38357	1.03915	-3.25424	0.00892008	0.0213848	-2.64037
FOXG_01431	1.68939	1.50166	4.42038	3.44401	4.50612	6059	1.35412	4.09448	4.91251	0.000654742	0.00348715	-0.309168
FOXG_01432	0.590498	0.462395	5.41151	4.15712	3.79717	2811	2.9981	2.43356	7.0503	3.94e-05	0.000856304	2.64711
FOXG_01433	1.44574	3.06762	7.89032	4.97175	6.21256	2966	1.57863	3.59433	4.16295	0.00203915	0.00727481	-1.4123
FOXG_01434	33.8532	32.3107	41.2919	40.9538	54.632	NOT_DIFFERENTIALLY_EXPRESSED
FOXG_01435	9.39371	9.9388	3.60591	3.64195	4.65967	3858	-1.28548	4.4487	-5.28815	0.000381899	0.00246094	0.167432
FOXG_01436	0	0	0	0	0	NOT_DIFFERENTIALLY_EXPRESSED
FOXG_01437	44.4453	47.8345	32.7824	24.4264	45.4673	NOT_DIFFERENTIALLY_EXPRESSED
FOXG_01438	8.72792	15.3258	17.7331	10.1078	19.7644	NOT_DIFFERENTIALLY_EXPRESSED
FOXG_01439	0.863447	0.507098	3.65211	2.86567	3.43662	1602	2.21857	1.52733	4.81413	0.00075655	0.00377337	-0.174294
FOXG_01440	16.2077	17.068	19.4366	20.516	39.041	NOT_DIFFERENTIALLY_EXPRESSED
FOXG_01441	4.11884	7.3913	12.7972	13.0025	10.9661	1209	1.14987	3.43641	3.52459	0.00569493	0.0151811	-2.45572
FOXG_01442	16.7833	17.9085	22.7712	24.8239	21.5117	NOT_DIFFERENTIALLY_EXPRESSED
FOXG_01443	1.75325	3.51806	5.32145	4.6286	6.46783	3787	1.14209	3.91663	3.34813	0.00762707	0.0189665	-2.81003
FOXG_01444	0	0.110753	0.354506	0.379319	0.459535	NOT_DIFFERENTIALLY_EXPRESSED
FOXG_01445	6.54599	8.57117	47.0031	38.853	33.5587	1289	2.39258	4.71448	8.35271	9.34e-06	0.000465186	4.02523
FOXG_01446	5.62748	8.57783	79.0992	36.5933	65.7389	3220	3.05361	6.3155	8.38627	9.02e-06	0.000455735	4.0161
FOXG_01447	8.84616	10.6488	20.3479	17.2409	20.7084	5035	0.99806	6.21032	4.4295	0.00134909	0.0054705	-1.20945
FOXG_01448	3.56067	5.09152	4.51087	3.58103	4.02395	NOT_DIFFERENTIALLY_EXPRESSED
FOXG_01449	80.4416	108.63	118.319	130.234	96.9016	NOT_DIFFERENTIALLY_EXPRESSED
FOXG_01450	0	0	0	0	0	NOT_DIFFERENTIALLY_EXPRESSED
FOXG_01451	31.8179	36.4551	50.474	38.3998	45.0695	NOT_DIFFERENTIALLY_EXPRESSED
FOXG_01452	7.70556	9.27162	23.4946	21.7367	15.2658	736	1.21732	3.38592	3.73309	0.00404988	0.0119031	-2.10091
FOXG_01453	51.2516	49.9721	85.8824	93.8889	83.081	1255	0.788318	6.46411	3.74266	0.00398743	0.0117634	-2.34077
FOXG_01454	4.24796	2.18295	1.99639	2.40314	2.15655	NOT_DIFFERENTIALLY_EXPRESSED
FOXG_01455	10.6758	8.8117	25.3304	24.2015	20.6244	2397	1.25701	5.30046	5.24186	0.000407685	0.00257138	0.0831793
FOXG_01456	19.3203	22.5854	67.1045	41.4523	35.4593	3007	1.14414	6.66125	3.89574	0.00311516	0.0098243	-2.08973
FOXG_01457	0	0	0	0	0	NOT_DIFFERENTIALLY_EXPRESSED
FOXG_01458	0.546428	1.28366	9.46498	8.08627	10.0182	1772	3.4139	2.67303	7.65129	1.98e-05	0.000642981	3.29371
FOXG_01459	19.2025	25.6572	29.4783	20.9171	39.4633	NOT_DIFFERENTIALLY_EXPRESSED
FOXG_01460	19.0625	20.7994	30.0594	25.4971	36.9805	NOT_DIFFERENTIALLY_EXPRESSED
FOXG_01461	22.5397	26.3173	20.5132	18.1709	30.6955	NOT_DIFFERENTIALLY_EXPRESSED
FOXG_01462	34.7552	44.0053	53.1119	42.6609	73.3743	NOT_DIFFERENTIALLY_EXPRESSED
FOXG_01463	0	0	0	0	0	NOT_DIFFERENTIALLY_EXPRESSED
FOXG_01464	13.5362	20.3455	78.3493	64.9645	51.2321	3362	1.94559	6.96992	7.15216	3.5e-05	0.00082363	2.58345
FOXG_01465	222.469	258.204	436.039	253.117	360.386	NOT_DIFFERENTIALLY_EXPRESSED
FOXG_01466	142.685	205.069	128.277	128.293	115.09	NOT_DIFFERENTIALLY_EXPRESSED
FOXG_01467	2.16234	2.53986	2.70993	2.76781	2.71444	NOT_DIFFERENTIALLY_EXPRESSED
FOXG_01468	9.75849	9.34783	16.1183	13.6257	18.1617	1460	0.730402	4.24609	2.81787	0.0186209	0.0377422	-3.75887
FOXG_01469	11.0494	10.7952	15.9668	11.5799	13.7981	NOT_DIFFERENTIALLY_EXPRESSED
FOXG_01470	40.877	31.8223	175.064	198.248	112.83	2609	2.12407	7.83332	7.54691	2.23e-05	0.000672697	3.03788
FOXG_01471	6.45872	7.99275	10.1179	7.88757	11.0233	NOT_DIFFERENTIALLY_EXPRESSED
FOXG_01472	238.148	292.911	195.502	152.178	235.413	NOT_DIFFERENTIALLY_EXPRESSED
FOXG_01473	15.3135	20.3503	23.2714	16.469	22.1535	NOT_DIFFERENTIALLY_EXPRESSED
FOXG_01474	5.30995	6.23701	7.98557	12.0157	6.90096	NOT_DIFFERENTIALLY_EXPRESSED
FOXG_01475	10.0046	9.53727	20.8515	19.3945	18.6083	954	0.995543	3.83038	3.7956	0.00365998	0.011087	-2.06048
FOXG_01476	4.63657	9.34907	4.57595	2.56469	6.71627	NOT_DIFFERENTIALLY_EXPRESSED
FOXG_01477	7.49154	18.0016	0.782391	0.935642	1.63066	2825	-3.3941	2.98516	-7.26398	3.07e-05	0.00077622	2.86115
FOXG_01478	21.6226	24.2109	29.251	29.7741	27.1658	NOT_DIFFERENTIALLY_EXPRESSED
FOXG_01479	0.444333	0.562055	1.44568	0.859372	0.749597	NOT_DIFFERENTIALLY_EXPRESSED
FOXG_01480	5.76205	7.09818	6.86897	4.45225	6.93487	NOT_DIFFERENTIALLY_EXPRESSED
FOXG_01481	90.942	52.1002	93.9372	137.754	83.1838	NOT_DIFFERENTIALLY_EXPRESSED
FOXG_01482	3.73849	2.1956	4.63198	5.58284	3.6808	NOT_DIFFERENTIALLY_EXPRESSED
FOXG_01485	0	0	0	0	0	NOT_DIFFERENTIALLY_EXPRESSED
FOXG_01486	16.383	13.1204	14.8039	14.7915	21.2918	NOT_DIFFERENTIALLY_EXPRESSED
FOXG_01487	0	0	0	0	0	NOT_DIFFERENTIALLY_EXPRESSED
FOXG_01488	17.1483	19.9938	29.4643	26.0179	34.121	3283	0.682582	6.33558	2.99308	0.0138389	0.0299118	-3.60329
FOXG_01489	33.4819	38.533	34.9674	30.4988	29.0277	NOT_DIFFERENTIALLY_EXPRESSED
FOXG_01490	0.381847	0.897028	2.42264	1.68013	2.20991	2898	1.81488	1.89539	3.90896	0.00304991	0.00966517	-1.59184
FOXG_01491	32.68	42.0008	45.3521	40.1504	51.7663	NOT_DIFFERENTIALLY_EXPRESSED
FOXG_01492	123.96	148.471	160.932	102.567	156.575	NOT_DIFFERENTIALLY_EXPRESSED
FOXG_01493	27.3538	27.9784	28.7003	20.9703	29.9119	NOT_DIFFERENTIALLY_EXPRESSED
FOXG_01494	1.5415	4.34552	6.0854	5.06437	8.34742	1346	1.3192	2.59896	2.87294	0.01696	0.0350552	-3.42314
FOXG_01495	1.15914	3.44917	6.1739	3.49731	5.58643	1790	1.32572	2.64242	2.76536	0.0203572	0.0405003	-3.60825
FOXG_01496	2.39477	3.60782	9.44407	9.58151	11.206	2657	1.77595	4.03681	6.0549	0.000135177	0.00144246	1.33202
FOXG_01497	0	0	0.800092	0	0	NOT_DIFFERENTIALLY_EXPRESSED
FOXG_01498	2.32137	2.76994	6.0609	5.15104	6.40497	3754	1.20574	3.98117	4.43602	0.00133571	0.00544487	-1.03716
FOXG_01499	0.922162	2.43711	6.28406	4.86903	14.2318	600	2.29648	1.31316	3.29523	0.00832983	0.020297	-2.47717
FOXG_01500	2.24917	5.28371	21.4049	26.2962	15.9857	492	2.55576	2.34974	5.3128	0.000368889	0.00241313	0.482884
FOXG_01501	0.0466917	0.219374	0.746078	0.962653	0.568893	5925	2.72352	1.08107	4.1947	0.00194024	0.00706069	-1.03992
FOXG_01502	5.53768	5.30509	7.19845	6.16183	7.11399	NOT_DIFFERENTIALLY_EXPRESSED
FOXG_01503	1.11462	1.57106	1.99056	4.82027	2.53503	NOT_DIFFERENTIALLY_EXPRESSED
FOXG_01504	1.41327	3.42378	1.49443	2.0432	2.22417	NOT_DIFFERENTIALLY_EXPRESSED
FOXG_01505	59.4308	74.9504	71.0836	63.196	52.6212	NOT_DIFFERENTIALLY_EXPRESSED
FOXG_01506	0	0	0	0	0	NOT_DIFFERENTIALLY_EXPRESSED
FOXG_01507	3.40395	2.30202	6.39895	8.29919	4.69199	1341	1.12447	2.62791	2.9044	0.0160795	0.0336361	-3.38157
FOXG_01508	5.98946	5.98939	8.67274	11.0706	8.28373	NOT_DIFFERENTIALLY_EXPRESSED
FOXG_01509	16.8616	14.246	8.61947	6.96171	10.0919	2338	-0.86867	4.65939	-3.41918	0.00678	0.0172768	-2.81055
FOXG_01510	4.84526	5.59939	9.76949	8.174	10.2835	1770	0.847433	3.72046	3.07552	0.0120416	0.0269383	-3.25764
FOXG_01511	8.33005	8.45318	11.0254	7.46583	10.2644	NOT_DIFFERENTIALLY_EXPRESSED
FOXG_01512	6.50626	6.71021	19.3904	13.7253	15.6826	2615	1.28211	4.8857	4.98779	0.000587	0.00324331	-0.267445
FOXG_01513	0	0	0	0.239578	0	NOT_DIFFERENTIALLY_EXPRESSED
FOXG_01514	0	0	0	0.11076	0	NOT_DIFFERENTIALLY_EXPRESSED
FOXG_01515	0	0.158589	0.507623	0.475259	0.877355	2049	2.96294	-0.811532	3.51132	0.0058208	0.0154258	-1.98962
FOXG_01516	6.85233	4.63822	11.5714	15.5351	13.8677	1191	1.24352	3.517	3.99195	0.00267149	0.00876489	-1.69225
FOXG_01517	7.46147	23.5958	14.6739	25.8604	25.9212	NOT_DIFFERENTIALLY_EXPRESSED
FOXG_01518	1.09781	0.644739	1.5478	0.552044	2.00636	NOT_DIFFERENTIALLY_EXPRESSED
FOXG_01519	12.5463	11.7746	14.9334	19.783	30.5728	NOT_DIFFERENTIALLY_EXPRESSED
FOXG_01520	0	0	0	0	0	NOT_DIFFERENTIALLY_EXPRESSED
FOXG_01521	3.11835	3.55344	7.69941	7.77023	7.48538	2972	1.19672	4.03356	4.64605	0.000971588	0.00439558	-0.715687
FOXG_01522	0.680841	0.977422	3.87521	3.68996	3.50249	3657	2.15784	2.90086	6.37634	8.96e-05	0.00118277	1.8363
FOXG_01523	0	0	0	0.129289	0	NOT_DIFFERENTIALLY_EXPRESSED
FOXG_01525	36.3146	58.0997	32.7331	36.0057	57.1169	NOT_DIFFERENTIALLY_EXPRESSED
FOXG_01526	1.11178	1.08824	7.40206	8.01333	7.67605	1493	2.74831	2.42996	7.27374	3.04e-05	0.00077424	2.89704
FOXG_01527	0.26168	0.122947	0.344345	0.631624	0.340087	NOT_DIFFERENTIALLY_EXPRESSED
FOXG_01528	0.175985	0.516775	0.661654	0.884957	0.786208	NOT_DIFFERENTIALLY_EXPRESSED
FOXG_01529	22.0084	64.9195	39.0326	30.3469	44.7322	NOT_DIFFERENTIALLY_EXPRESSED
FOXG_01530	2.1863	2.2997	7.91316	8.63111	7.31549	4239	1.81439	4.34883	6.98799	4.24e-05	0.00087701	2.4963
FOXG_01531	0.219493	0.412502	0.701446	0.353196	0.606175	NOT_DIFFERENTIALLY_EXPRESSED
FOXG_01532	20.5041	31.7781	23.3631	17.1017	24.8182	NOT_DIFFERENTIALLY_EXPRESSED
FOXG_01533	2.85625	2.23662	7.6705	5.12962	5.80011	2034	1.25384	3.13927	3.7917	0.00368312	0.011147	-1.97279
FOXG_01534	27.1026	34.1426	47.691	38.8413	51.7886	NOT_DIFFERENTIALLY_EXPRESSED
FOXG_01535	0.270517	1.23568	0.141259	0.332522	0.610367	NOT_DIFFERENTIALLY_EXPRESSED
FOXG_01536	0	0	0	0	0	NOT_DIFFERENTIALLY_EXPRESSED
FOXG_01539	19.3098	27.7115	59.8874	52.2154	69.2081	1841	1.37946	6.23944	5.49202	0.000287443	0.00208316	0.404194
FOXG_01540	94.6297	117.93	93.1903	79.8858	105.485	NOT_DIFFERENTIALLY_EXPRESSED
FOXG_01541	5.13072	10.7271	13.1172	17.7506	12.0858	1348	0.936352	3.88635	2.64078	0.0251564	0.0481166	-4.00521
FOXG_01542	22.9815	31.0838	33.0561	25.9145	30.0513	NOT_DIFFERENTIALLY_EXPRESSED
FOXG_01543	76.6259	126.349	90.0023	58.543	96.9104	NOT_DIFFERENTIALLY_EXPRESSED
FOXG_01544	52.0613	55.2674	46.6038	34.8042	47.3014	NOT_DIFFERENTIALLY_EXPRESSED
FOXG_01545	1.98446	0.949636	1.58892	1.03486	1.25371	NOT_DIFFERENTIALLY_EXPRESSED
FOXG_01546	4.87321	8.18975	5.49657	5.05188	6.94234	NOT_DIFFERENTIALLY_EXPRESSED
FOXG_01547	0	0	0.373147	0.114076	0.414599	NOT_DIFFERENTIALLY_EXPRESSED
FOXG_01548	0.102009	0	0.671169	0.410369	0.165717	NOT_DIFFERENTIALLY_EXPRESSED
FOXG_01549	0	0	0	0	0.328527	NOT_DIFFERENTIALLY_EXPRESSED
FOXG_01550	24.9467	36.0423	25.2649	16.22	28.2608	NOT_DIFFERENTIALLY_EXPRESSED
FOXG_01551	0	0	0.376855	0.806465	0	NOT_DIFFERENTIALLY_EXPRESSED
FOXG_01552	0	0.414475	0	1.77443	1.14649	NOT_DIFFERENTIALLY_EXPRESSED
FOXG_01553	11.8042	10.903	9.12829	6.09776	8.49864	NOT_DIFFERENTIALLY_EXPRESSED
FOXG_01554	0.18011	0.634665	3.32938	1.5095	2.43829	2304	2.6855	1.37248	4.13015	0.00214695	0.00754587	-1.15802
FOXG_01555	123.08	146.917	111.047	111.217	141.841	NOT_DIFFERENTIALLY_EXPRESSED
FOXG_01556	53.2877	44.0258	62.6889	63.4242	59.462	NOT_DIFFERENTIALLY_EXPRESSED
FOXG_01557	0.804512	0.975454	2.4637	2.03583	1.2648	5330	1.04256	2.89203	2.70207	0.022668	0.0440975	-3.76221
FOXG_01558	0.825324	1.01789	5.58537	5.7688	4.62565	3352	2.50612	3.15565	7.45433	2.47e-05	0.000723219	3.10229
FOXG_01559	1.1334	1.56281	0.694772	0.545161	0.760517	NOT_DIFFERENTIALLY_EXPRESSED
FOXG_01560	1.35794	1.92127	1.82752	1.33466	2.25615	NOT_DIFFERENTIALLY_EXPRESSED
FOXG_01561	1.557	2.01172	4.65385	3.9774	4.50235	4442	1.30284	3.76517	4.64244	0.000976862	0.00440477	-0.689528
FOXG_01562	1.10381	1.16004	2.94868	1.69439	3.7751	2381	1.23049	2.19562	2.74957	0.0209104	0.0413874	-3.56699
FOXG_01563	4.79045	5.97849	16.4629	12.9479	11.9166	924	1.3393	3.12915	4.16152	0.00204373	0.00728393	-1.37128
FOXG_01564	16.0563	24.4958	35.9081	32.0642	38.1892	2998	0.834625	6.39401	3.36958	0.00735977	0.0184606	-2.96496
FOXG_01565	6.64621	10.2461	29.6731	23.8125	22.6062	333	1.59393	2.4464	4.29579	0.00165769	0.00632159	-1.06594
FOXG_01566	1.85797	2.40504	7.98338	5.68206	5.5131	3648	1.57123	3.90032	5.08519	0.000509741	0.00294317	-0.0245674
FOXG_01567	0	0	0	0	0	NOT_DIFFERENTIALLY_EXPRESSED
FOXG_01568	0	0	0	0	0	NOT_DIFFERENTIALLY_EXPRESSED
FOXG_01569	276.113	329.565	283.078	265.518	309.315	NOT_DIFFERENTIALLY_EXPRESSED
FOXG_01570	0	0	0	0	0	NOT_DIFFERENTIALLY_EXPRESSED
FOXG_01571	10.6452	12.6517	13.3212	11.2762	12.0747	NOT_DIFFERENTIALLY_EXPRESSED
FOXG_01572	17.6476	18.35	48.199	48.0447	39.802	3825	1.32621	6.90263	6.13844	0.000121301	0.00137515	1.2835
FOXG_01573	28.6246	44.1044	36.2032	24.2584	40.6206	NOT_DIFFERENTIALLY_EXPRESSED
FOXG_01574	18.5788	17.7341	33.0561	28.3686	35.5428	3060	0.825861	6.2926	3.74738	0.00396	0.0116992	-2.32638
FOXG_01575	109.842	103.929	146.911	141.933	150.757	NOT_DIFFERENTIALLY_EXPRESSED
FOXG_01576	10.0331	10.221	17.6988	15.2075	18.8097	2909	0.76158	5.34028	3.31548	0.00805328	0.0197993	-3.00642
FOXG_01577	3.18417	3.24508	8.18646	6.92279	8.67205	2954	1.29153	4.03163	4.82402	0.000745594	0.00374572	-0.439342
FOXG_01578	5.46788	8.18105	19.334	14.9262	24.269	2125	1.52411	4.74335	4.95721	0.000613403	0.0033475	-0.29514
FOXG_01579	16.3443	10.3399	11.8857	11.8236	15.279	NOT_DIFFERENTIALLY_EXPRESSED
FOXG_01580	34.3239	34.1646	38.4155	29.5349	49.3791	NOT_DIFFERENTIALLY_EXPRESSED
FOXG_01581	94.94	33.7416	44.7372	44.8185	54.1254	NOT_DIFFERENTIALLY_EXPRESSED
FOXG_01582	47.681	33.9939	25.7665	20.3837	34.6779	NOT_DIFFERENTIALLY_EXPRESSED
FOXG_01583	102.671	122.485	153.7	108.38	148.066	NOT_DIFFERENTIALLY_EXPRESSED
FOXG_01584	0	0	0	0	0	NOT_DIFFERENTIALLY_EXPRESSED
FOXG_01585	13.8853	14.1349	12.3054	8.84432	13.7491	NOT_DIFFERENTIALLY_EXPRESSED
FOXG_01586	38.2117	40.2858	115.881	100.374	63.1638	1343	1.19825	6.44172	4.18697	0.00196386	0.00711379	-1.6049
FOXG_01587	0.63702	0.427563	1.71072	1.1898	1.33054	NOT_DIFFERENTIALLY_EXPRESSED
FOXG_01588	9.85187	7.48082	10.8502	11.2093	12.4481	NOT_DIFFERENTIALLY_EXPRESSED
FOXG_01589	13.4085	15.8074	24.4647	17.0547	26.7077	NOT_DIFFERENTIALLY_EXPRESSED
FOXG_01590	30.4932	36.5437	13.9569	9.33361	14.933	1565	-1.40872	4.85946	-5.24513	0.000405806	0.00256419	0.0794413
FOXG_01591	0	0.0614501	0	0	0.127484	NOT_DIFFERENTIALLY_EXPRESSED
FOXG_01592	0	0	0.468523	0.250658	0.404888	NOT_DIFFERENTIALLY_EXPRESSED
FOXG_01593	0.286905	0.210622	0.168544	0.432819	0.786523	NOT_DIFFERENTIALLY_EXPRESSED
FOXG_01594	2.47395	1.58039	10.7292	12.746	8.91941	3187	2.40287	4.12485	7.41756	2.58e-05	0.000732708	3.02822
FOXG_01595	2.66596	1.95072	6.03861	5.31846	5.32494	3165	1.26427	3.63079	4.38901	0.00143556	0.00571535	-1.07039
FOXG_01596	12.0968	16.371	22.4931	24.1997	22.5353	1052	0.714953	4.32073	2.78715	0.0196174	0.0392915	-3.81907
FOXG_01597	1.85002	2.67447	10.3664	8.8736	7.34015	1944	1.96713	3.31342	5.82049	0.000184101	0.00163682	1.08018
FOXG_01598	0	0	0	0	0	NOT_DIFFERENTIALLY_EXPRESSED
FOXG_01599	10.6565	13.2582	18.583	15.7236	23.9177	NOT_DIFFERENTIALLY_EXPRESSED
FOXG_01600	1.878	2.81439	1.70432	0.716417	1.26243	NOT_DIFFERENTIALLY_EXPRESSED
FOXG_01601	13.4505	12.782	9.97428	8.39517	12.8195	NOT_DIFFERENTIALLY_EXPRESSED
FOXG_01602	6.19991	6.78743	5.65775	5.3273	5.23156	NOT_DIFFERENTIALLY_EXPRESSED
FOXG_01603	22.6066	36.677	47.2118	32.6118	53.9402	NOT_DIFFERENTIALLY_EXPRESSED
FOXG_01604	0.777588	1.31928	4.54768	3.64949	5.12306	1601	2.09208	2.00274	4.86009	0.000707033	0.00365347	-0.146954
FOXG_01605	11.4131	9.47231	4.94622	4.3989	4.49647	2024	-1.17273	3.6989	-4.57492	0.00108142	0.00473268	-0.847934
FOXG_01606	12.0975	10.2956	21.1415	24.224	24.0953	3819	1.04695	6.04517	4.71661	0.000874302	0.00410784	-0.751251
FOXG_01607	38.3295	46.8752	82.4382	81.4056	58.7879	1227	0.789778	6.17675	3.1943	0.00986	0.0231157	-3.25407
FOXG_01608	12.4882	15.3925	19.8312	15.1595	19.3183	NOT_DIFFERENTIALLY_EXPRESSED
FOXG_01609	0	0	0.0279662	0.0598473	0.0483357	NOT_DIFFERENTIALLY_EXPRESSED
FOXG_01610	25.2788	26.8298	3.14525	3.14591	7.5633	3803	-2.60631	5.05763	-7.34581	2.8e-05	0.000754235	2.85128
FOXG_01611	210.567	167.939	203.06	272.539	273.332	NOT_DIFFERENTIALLY_EXPRESSED
FOXG_01612	2.18631	2.22353	4.51093	4.55852	4.26642	5188	1.00506	4.12861	4.01804	0.00256	0.00851088	-1.72926
FOXG_01613	3.97149	3.75465	9.10469	10.0342	9.75643	1428	1.30282	3.26547	4.50796	0.00119689	0.00504974	-0.843642
FOXG_01614	10.5094	7.73686	4.45209	2.90288	4.50868	1869	-1.20807	3.35474	-3.93242	0.00293752	0.00939483	-1.83734
FOXG_01615	128.955	146.616	393.327	305.328	324.543	2377	1.3022	9.13388	6.10605	0.00012649	0.00140073	1.20007
FOXG_01616	18.7079	26.2793	41.1971	45.079	51.6969	3623	1.0481	6.95652	4.41255	0.0013846	0.00557433	-1.26004
FOXG_01617	27.2577	34.8064	45.6063	53.8033	52.3656	1223	0.713732	5.66471	3.06647	0.0122267	0.0272937	-3.44809
FOXG_01618	70.0026	91.1801	58.5745	43.8961	65.6875	NOT_DIFFERENTIALLY_EXPRESSED
FOXG_01619	121.742	136.671	343.421	275.665	224.713	976	1.1025	7.63846	4.58475	0.00106548	0.00467493	-1.00444
FOXG_01620	80.0335	74.9269	58.129	43.5639	54.632	NOT_DIFFERENTIALLY_EXPRESSED
FOXG_01621	0	0	0	0.0241729	0.0195233	NOT_DIFFERENTIALLY_EXPRESSED
FOXG_01622	0.0231621	0.027206	0.0435415	0.0465891	0	NOT_DIFFERENTIALLY_EXPRESSED
FOXG_01623	7.9424	8.99882	15.2609	13.9257	17.47	1968	0.874621	4.58466	3.52424	0.0056983	0.0151823	-2.59551
FOXG_01624	26.8204	34.6373	32.3847	25.9206	44.9151	NOT_DIFFERENTIALLY_EXPRESSED
FOXG_01625	2.77105	3.67606	15.1679	13.7377	13.452	4243	2.14323	5.04947	8.47354	8.25e-06	0.000447216	4.13502
FOXG_01626	204.908	137.326	833.297	731.595	272.514	2468	1.70903	9.72111	3.93755	0.00291357	0.0093448	-2.08056
FOXG_01627	0.615595	0.50615	1.15723	1.17632	0.700039	NOT_DIFFERENTIALLY_EXPRESSED
FOXG_01628	31.7436	35.5329	27.0741	20.3284	34.4158	NOT_DIFFERENTIALLY_EXPRESSED
FOXG_01629	15.9305	15.8767	18.1148	17.7022	21.3552	NOT_DIFFERENTIALLY_EXPRESSED
FOXG_01630	10.0838	14.7063	15.4327	14.6278	17.8735	NOT_DIFFERENTIALLY_EXPRESSED
FOXG_01631	15.2645	17.6885	14.3861	10.8948	12.1322	NOT_DIFFERENTIALLY_EXPRESSED
FOXG_01632	22.9254	23.4025	29.9849	29.2087	27.468	NOT_DIFFERENTIALLY_EXPRESSED
FOXG_01633	1.60655	1.88704	2.56708	1.61574	3.00139	NOT_DIFFERENTIALLY_EXPRESSED
FOXG_01634	0.544155	0.255663	1.02293	1.6418	2.06267	3813	1.93907	1.76288	3.68073	0.00440983	0.0126707	-1.92878
FOXG_01635	0	0	0	0	0	NOT_DIFFERENTIALLY_EXPRESSED
FOXG_01636	2.07571	2.39814	5.08546	4.41472	5.16867	4065	1.12703	3.8656	4.19191	0.00194873	0.00708362	-1.41531
FOXG_01637	0	0	0	0	0	NOT_DIFFERENTIALLY_EXPRESSED
FOXG_01638	0	0	0.216211	0	0.0622818	NOT_DIFFERENTIALLY_EXPRESSED
FOXG_01639	2.28845	1.01546	4.63657	7.26263	2.97414	2720	1.54482	3.03216	3.14115	0.0107823	0.0247052	-3.02155
FOXG_01640	203.493	194.244	236.057	263.438	191.69	NOT_DIFFERENTIALLY_EXPRESSED
FOXG_01643	2.01847	2.09194	8.48167	8.71709	6.17236	1165	1.86386	2.42669	4.93956	0.000629385	0.00339203	-0.0798502
FOXG_01644	3.55082	3.61466	5.74795	6.42803	5.48002	3506	0.707088	4.08465	2.80106	0.0191598	0.038568	-3.76991
FOXG_01645	3.37287	5.03829	8.82159	8.29603	13.2517	3773	1.27233	4.72173	4.1188	0.00218562	0.00764563	-1.61365
FOXG_01646	41.1679	49.4607	25.4281	15.1418	38.4075	NOT_DIFFERENTIALLY_EXPRESSED
FOXG_01647	17.035	19.5422	39.9225	28.2114	35.5149	2436	0.90744	6.01949	3.76827	0.00382538	0.011425	-2.27915
FOXG_01648	1.8498	3.25914	5.11946	5.06437	3.92329	NOT_DIFFERENTIALLY_EXPRESSED
FOXG_01649	0	0	0	0.340969	0.275383	NOT_DIFFERENTIALLY_EXPRESSED
FOXG_01650	12.7803	11.194	20.6595	18.3382	18.122	2511	0.664391	5.312	2.92456	0.0155399	0.0327177	-3.66925
FOXG_01651	4.2053	5.46873	23.4338	24.7719	13.4193	921	2.02603	3.38421	5.11706	0.000487	0.00286267	0.0898711
FOXG_01652	18.0423	20.3446	43.6398	42.9442	37.1264	1150	1.10005	5.126	4.68877	0.000911389	0.00420677	-0.7451
FOXG_01653	3.24324	2.9206	4.87747	5.38195	4.61017	NOT_DIFFERENTIALLY_EXPRESSED
FOXG_01654	0	0	0	0.0803669	0	NOT_DIFFERENTIALLY_EXPRESSED
FOXG_01655	4.87744	7.02756	3.54531	2.74698	2.64119	2127	-0.975751	3.05788	-3.17746	0.0101445	0.0236131	-3.05341
FOXG_01656	9.02797	11.434	8.26429	7.42158	5.80274	NOT_DIFFERENTIALLY_EXPRESSED
FOXG_01657	0.248561	0.145979	1.05133	0.749947	0.605695	NOT_DIFFERENTIALLY_EXPRESSED
FOXG_01658	2.33666	2.52794	6.3866	4.9165	5.56912	4499	1.19897	4.17826	4.52374	0.00117	0.00496572	-0.920131
FOXG_01659	67.2599	86.5077	63.1737	51.1626	72.2234	NOT_DIFFERENTIALLY_EXPRESSED
FOXG_01660	0.252463	0.237232	1.23394	1.24414	0.984323	5479	2.15658	1.80099	5.12264	0.000483084	0.00285327	0.243398
FOXG_01661	0.874732	1.02745	2.02806	1.73014	2.22628	4744	1.06176	2.82387	3.33274	0.00782	0.0193567	-2.69922
FOXG_01662	3.98407	3.85866	11.2999	11.8097	11.582	1979	1.54923	3.9	5.84045	0.000179271	0.00161936	1.04663
FOXG_01663	4.93774	5.72036	11.9525	8.5714	14.6146	2045	1.11053	4.11213	3.58759	0.00513494	0.0141443	-2.43271
FOXG_01664	16.1698	9.67905	28.0587	29.0844	21.764	2669	1.05016	5.69976	3.7508	0.00393516	0.0116411	-2.28947
FOXG_01665	27.0177	22.2333	38.6243	35.7957	29.5675	NOT_DIFFERENTIALLY_EXPRESSED
FOXG_01666	2.1565	3.1361	3.18522	3.30489	4.17061	NOT_DIFFERENTIALLY_EXPRESSED
FOXG_01667	25.8421	29.8609	41.0277	36.0602	45.0984	NOT_DIFFERENTIALLY_EXPRESSED
FOXG_01668	3.01136	3.42051	2.02176	2.06343	2.25788	NOT_DIFFERENTIALLY_EXPRESSED
FOXG_01669	42.9474	43.9352	50.9837	52.7291	76.4521	NOT_DIFFERENTIALLY_EXPRESSED
FOXG_01670	0	0	0	0	0	NOT_DIFFERENTIALLY_EXPRESSED
FOXG_01671	44.0944	36.0929	66.9971	79.9864	52.4111	5816	0.713187	8.2875	2.95021	0.0149	0.0316412	-3.72814
FOXG_01672	4.98305	5.12141	13.0057	11.9472	11.9259	3109	1.2777	4.7465	5.39633	0.00032821	0.00225223	0.344451
FOXG_01673	0	0	0	0	0	NOT_DIFFERENTIALLY_EXPRESSED
FOXG_01674	0.289112	0.452784	0.785042	0.904604	0.96544	4306	1.25966	1.45261	2.95304	0.0148084	0.0315413	-3.10795
FOXG_01675	10.5028	14.1738	18.9737	14.6082	20.5109	NOT_DIFFERENTIALLY_EXPRESSED
FOXG_01676	0.0935255	0.329562	2.10978	3.10399	3.41855	1479	3.66067	0.632515	5.31275	0.000368914	0.00241313	0.483653
FOXG_01677	31.4726	45.6388	65.4945	66.1709	63.1215	1068	0.778941	5.80672	3.2478	0.0090167	0.0215667	-3.14656
FOXG_01678	1.91096	2.15826	2.55609	4.21337	3.70143	NOT_DIFFERENTIALLY_EXPRESSED
FOXG_01679	43.298	46.8965	96.291	80.1048	103.92	2051	1.04434	7.15711	4.75243	0.000829	0.00399012	-0.73162
FOXG_01680	29.7526	33.4776	44.796	45.0217	55.8606	3538	0.615003	7.17198	2.81385	0.0187	0.0379301	-3.93429
FOXG_01681	7.44321	8.99798	14.1454	11.6931	15.5339	5092	0.745192	5.82862	3.14171	0.0107721	0.0246928	-3.32821
FOXG_01682	13.3274	13.3868	11.9551	9.06868	12.6296	NOT_DIFFERENTIALLY_EXPRESSED
FOXG_01683	0.349304	0	0.328321	0.702602	0.567456	NOT_DIFFERENTIALLY_EXPRESSED
FOXG_01684	30.8234	36.0059	43.4577	32.0216	45.2589	NOT_DIFFERENTIALLY_EXPRESSED
FOXG_01685	16.7112	16.6452	28.9434	26.5323	31.2744	3104	0.790453	6.16989	3.66893	0.00449546	0.012867	-2.45294
FOXG_01686	43.9758	44.4743	65.3848	81.5	55.81	NOT_DIFFERENTIALLY_EXPRESSED
FOXG_01687	6.61496	6.53262	9.58381	8.05114	8.28213	NOT_DIFFERENTIALLY_EXPRESSED
FOXG_01688	7.20192	6.47355	10.6465	8.60331	15.2427	NOT_DIFFERENTIALLY_EXPRESSED
FOXG_01689	27.0838	24.3271	5.37325	2.63904	5.17631	1476	-2.59021	3.68474	-8.04203	1.3e-05	0.00054597	3.69597
FOXG_01690	16.327	15.399	11.2957	9.33946	14.9381	NOT_DIFFERENTIALLY_EXPRESSED
FOXG_01691	0.696628	1.32966	3.84684	2.93381	4.2085	3177	1.91271	2.77878	4.89518	0.000672	0.00353331	-0.18139
FOXG_01692	1.03957	0.933759	0.804691	0.738011	1.58948	NOT_DIFFERENTIALLY_EXPRESSED
FOXG_01693	4.67721	7.63028	26.7846	26.1331	26.7348	1597	2.15589	4.55107	7.57939	2.15e-05	0.000659551	3.18571
FOXG_01694	3.09761	3.41886	6.19956	5.66666	6.09501	5180	0.877581	4.60668	3.69061	0.00433942	0.0125132	-2.31944
FOXG_01695	0	0	0	0	0	NOT_DIFFERENTIALLY_EXPRESSED
FOXG_01696	9.90575	14.3975	16.6789	15.1228	18.234	NOT_DIFFERENTIALLY_EXPRESSED
FOXG_01697	5.21021	6.33649	17.8554	15.0244	15.3179	3000	1.47842	4.99855	6.03606	0.000138538	0.00145312	1.22655
FOXG_01698	0.781645	0.728158	1.31738	0.759007	1.05088	NOT_DIFFERENTIALLY_EXPRESSED
FOXG_01699	0	0	0	0	0	NOT_DIFFERENTIALLY_EXPRESSED
FOXG_01700	0	0	0	0.0730263	0	NOT_DIFFERENTIALLY_EXPRESSED
FOXG_01701	9.41791	9.39426	24.4956	18.1875	24.4253	6624	1.23621	6.70414	5.34525	0.000352478	0.00234929	0.173907
FOXG_01702	19.144	29.942	68.3008	51.9894	70.5733	2724	1.3998	6.86631	5.29849	0.000376384	0.00244051	0.10231
FOXG_01703	16.6085	18.8335	30.5018	32.4442	43.3097	2890	0.986181	6.26775	4.08293	0.00231277	0.00791832	-1.77008
FOXG_01704	0.14981	0.293275	1.36117	1.00444	0.811237	2770	2.16761	0.689239	3.77227	0.00380068	0.0113824	-1.66756
FOXG_01705	1.47621	2.32422	4.015	3.50631	3.64826	4404	1.00964	3.63975	3.38558	0.00717	0.0180548	-2.71925
FOXG_01706	4.47109	6.78343	20.0495	12.9279	16.2671	1485	1.55644	3.971	4.82309	0.000746619	0.00374572	-0.424231
FOXG_01707	0	0	1.04851	0.373965	0.604066	NOT_DIFFERENTIALLY_EXPRESSED
FOXG_01708	2.92463	4.19863	9.06134	6.4274	8.88644	1277	1.19773	2.89462	3.48474	0.00608169	0.0159207	-2.45044
FOXG_01709	6.63507	6.07627	15.327	21.7155	13.8847	1230	1.37395	3.80838	4.41639	0.00137648	0.00554804	-1.04187
FOXG_01710	5.24189	4.20129	12.9261	8.80711	14.0758	2243	1.31074	4.19316	4.27238	0.00171903	0.00646312	-1.31362
FOXG_01711	2.93557	2.20678	7.72585	6.3771	6.48576	1178	1.39011	2.46085	3.99836	0.00264441	0.00870281	-1.54565
FOXG_01712	4.47651	2.49758	2.94532	2.58871	3.27251	NOT_DIFFERENTIALLY_EXPRESSED
FOXG_01713	6.56924	8.47691	6.52249	6.4207	10.7471	NOT_DIFFERENTIALLY_EXPRESSED
FOXG_01714	11.6249	11.5856	15.3413	30.2322	20.4111	1178	0.858655	4.29819	2.64432	0.0250054	0.0478894	-4.0506
FOXG_01715	0.394086	0.462889	0	0	0	NOT_DIFFERENTIALLY_EXPRESSED
FOXG_01716	1.01609	1.19349	0.382023	0.204381	0.495204	2042	-1.58324	0.249155	-3.13788	0.0108417	0.024836	-2.71994
FOXG_01717	6.59692	4.83517	13.7902	16.8785	11.017	2621	1.2614	4.65859	4.38067	0.00145408	0.00576385	-1.18796
FOXG_01718	27.2991	29.8151	52.669	38.0082	47.0715	3177	0.674221	6.90706	2.95142	0.014849	0.0315955	-3.69262
FOXG_01719	14.6934	16.6531	24.6171	19.5995	29.2721	NOT_DIFFERENTIALLY_EXPRESSED
FOXG_01720	5.31346	5.38852	12.9633	13.053	14.528	4764	1.33275	5.47533	5.93646	0.000157864	0.00154231	1.06168
FOXG_01721	2.16919	1.9045	2.16245	1.85105	1.31702	NOT_DIFFERENTIALLY_EXPRESSED
FOXG_01722	3.44979	3.41742	8.59474	7.98407	10.5334	3328	1.38273	4.35169	5.22642	0.000416698	0.00260611	0.133499
FOXG_01723	0	0	0	0.0827082	0	NOT_DIFFERENTIALLY_EXPRESSED
FOXG_01724	0.701645	0.824144	1.69585	2.31859	3.74521	1380	1.63961	1.13973	3.02288	0.0131597	0.0288321	-2.92781
FOXG_01725	1.71476	4.02828	6.65596	4.53498	3.04363	NOT_DIFFERENTIALLY_EXPRESSED
FOXG_01726	2.84618	1.85156	14.7342	11.9342	7.78919	3159	2.24476	4.23072	6.02294	0.000140931	0.00145647	1.29193
FOXG_01727	0.247893	0.291172	3.96103	3.24103	3.42304	558	3.1765	-0.246992	4.90958	0.00065755	0.00349853	-0.0593082
FOXG_01728	18.4155	17.2395	35.5296	26.0406	27.5549	999	0.719748	4.59256	2.8124	0.0187945	0.0379942	-3.80261
FOXG_01729	73.1715	62.9041	63.527	58.3247	66.4135	NOT_DIFFERENTIALLY_EXPRESSED
FOXG_01730	8.73627	7.32966	8.11372	5.96208	9.46159	NOT_DIFFERENTIALLY_EXPRESSED
FOXG_01731	15.2816	20.2488	12.9757	11.9498	22.2593	NOT_DIFFERENTIALLY_EXPRESSED
FOXG_01732	79.7952	73.0581	112.326	101.261	98.7513	NOT_DIFFERENTIALLY_EXPRESSED
FOXG_01733	459.505	332.008	725.277	731.308	469.019	5178	0.685667	11.3943	2.63131	0.0255644	0.0487448	-4.30945
FOXG_01734	49.4594	37.5233	32.5419	30.2531	42.9404	NOT_DIFFERENTIALLY_EXPRESSED
FOXG_01735	1187.35	981.116	732.413	804.317	660.449	1658	-0.564904	10.467	-2.73643	0.0213824	0.0421292	-4.12409
FOXG_01736	66.4592	62.6241	70.6365	77.1796	87.7326	NOT_DIFFERENTIALLY_EXPRESSED
FOXG_01737	38.6879	35.4403	23.5703	22.7251	35.0739	NOT_DIFFERENTIALLY_EXPRESSED
FOXG_01738	19.3152	20.6526	19.4575	18.3803	26.0312	NOT_DIFFERENTIALLY_EXPRESSED
FOXG_01739	14.1502	21.3314	9.49508	11.4915	11.7089	3656	-0.675071	5.58372	-2.65427	0.0245862	0.0472169	-4.15816
FOXG_01740	20.2295	22.9458	13.9418	15.6159	17.9186	NOT_DIFFERENTIALLY_EXPRESSED
FOXG_01741	5.39767	4.39576	17.0467	16.6475	19.7588	1922	1.85418	4.35322	6.93709	4.51e-05	0.000899664	2.43557
FOXG_01742	19.0568	20.4089	51.2685	50.3176	73.2269	4689	1.54136	7.45609	6.39675	8.73e-05	0.00117505	1.61678
FOXG_01743	0	0	0	0	0.0977437	NOT_DIFFERENTIALLY_EXPRESSED
FOXG_01744	0.203269	0.198964	0.541331	0.715508	0.632916	4083	1.54457	0.770334	3.17676	0.0102	0.0236353	-2.63552
FOXG_01745	3.72825	6.75429	8.67163	6.7365	7.80181	NOT_DIFFERENTIALLY_EXPRESSED
FOXG_01746	3.22652	4.40111	4.20666	2.19821	5.32615	NOT_DIFFERENTIALLY_EXPRESSED
FOXG_01747	0	0	0	0	0	NOT_DIFFERENTIALLY_EXPRESSED
FOXG_01748	8.65763	10.7503	19.4372	16.4689	16.4757	2796	0.852186	5.26709	3.59031	0.00511208	0.0141055	-2.537
FOXG_01749	8.08238	7.73041	12.9147	15.6766	8.90973	NOT_DIFFERENTIALLY_EXPRESSED
FOXG_01750	14.2053	13.1398	28.7068	20.4476	13.4135	NOT_DIFFERENTIALLY_EXPRESSED
FOXG_01751	6.54842	8.58732	18.1279	12.6304	16.7952	3084	1.06614	5.1723	4.01536	0.00257394	0.00853905	-1.82187
FOXG_01752	61.8136	63.4665	74.7586	58.6892	65.8923	NOT_DIFFERENTIALLY_EXPRESSED
FOXG_01753	10.97	7.44925	23.5219	14.9975	17.5426	807	1.00382	3.49013	3.048	0.0126135	0.0279414	-3.26678
FOXG_01754	35.3529	39.4489	49.5559	48.4971	47.19	NOT_DIFFERENTIALLY_EXPRESSED
FOXG_01755	0	0	0	0	0	NOT_DIFFERENTIALLY_EXPRESSED
FOXG_01756	59.1597	78.325	171.679	85.2919	152.32	3236	0.94249	8.34791	3.03692	0.0128515	0.028294	-3.58042
FOXG_01757	18.1833	19.4338	27.0993	24.7455	32.9724	NOT_DIFFERENTIALLY_EXPRESSED
FOXG_01758	3.21684	3.67903	13.3675	12.4301	12.2396	1634	1.86947	3.62968	6.55753	7.14e-05	0.00108045	2.01322
FOXG_01759	15.2685	19.1342	29.9829	25.2885	37.3906	2437	0.838276	5.88323	3.31148	0.00810705	0.0198923	-3.04141
FOXG_01760	149.583	163.576	391.557	284.431	337.396	1032	1.09873	7.99426	4.94536	0.000624081	0.00337872	-0.45403
FOXG_01761	4.18862	4.33421	10.8736	10.8323	11.0169	1387	1.34523	3.38767	4.76835	0.000809577	0.00393239	-0.456159
FOXG_01762	1.46437	1.37602	5.69831	5.56696	6.06624	4723	2.01061	3.96798	7.38893	2.66e-05	0.000735177	2.99399
FOXG_01763	18.0146	17.6019	20.5786	14.4299	22.8338	NOT_DIFFERENTIALLY_EXPRESSED
FOXG_01764	47.4775	57.8502	47.7409	36.5277	60.1408	NOT_DIFFERENTIALLY_EXPRESSED
FOXG_01765	1.53844	2.65741	5.57146	4.55071	6.2849	3057	1.43098	3.49209	4.26792	0.00173096	0.00649306	-1.24029
FOXG_01766	3.17107	4.75221	15.5196	12.3169	10.4807	1265	1.69078	3.32776	4.95163	0.000618408	0.00336247	-0.161947
FOXG_01767	28.5218	31.9286	28.9482	22.8267	30.5091	NOT_DIFFERENTIALLY_EXPRESSED
FOXG_01768	16.4942	20.36	26.5507	18.1282	25.5519	NOT_DIFFERENTIALLY_EXPRESSED
FOXG_01769	24.8417	24.9793	45.7718	79.7246	32.5453	2244	0.97543	6.39438	2.81709	0.0186453	0.0377587	-3.90061
FOXG_01770	2.66201	7.19747	11.4247	7.62759	10.7705	2754	1.18338	4.29438	2.9763	0.0142373	0.0305912	-3.47934
FOXG_01771	0.166957	0.196106	0.784641	0.671648	0.542457	NOT_DIFFERENTIALLY_EXPRESSED
FOXG_01772	0.0746085	0.0876344	0.561014	0.0750351	0.121204	NOT_DIFFERENTIALLY_EXPRESSED
FOXG_01773	1.1219	1.78287	3.16353	2.52213	5.41412	2096	1.32296	2.37683	2.92511	0.0155252	0.0327001	-3.30092
FOXG_01774	7.02933	6.35851	13.5939	19.2583	14.4383	1712	1.20898	4.25479	4.35858	0.00150438	0.00591242	-1.18698
FOXG_01775	61.7527	69.5224	45.4215	36.1446	60.1493	NOT_DIFFERENTIALLY_EXPRESSED
FOXG_01776	11.6836	16.3626	30.2575	18.3652	22.1328	3386	0.741954	5.99423	2.65824	0.0244206	0.0469854	-4.15453
FOXG_01777	30.7211	27.0171	23.3147	15.4643	19.4028	NOT_DIFFERENTIALLY_EXPRESSED
FOXG_01778	3.61855	5.45323	10.7811	7.89647	11.8678	2026	1.18441	3.88287	3.73795	0.00401803	0.011829	-2.15407
FOXG_01779	66.1415	97.9786	155.547	82.3619	161.101	NOT_DIFFERENTIALLY_EXPRESSED
FOXG_01780	4.13126	3.65367	6.21295	4.15488	3.86891	NOT_DIFFERENTIALLY_EXPRESSED
FOXG_01781	9.93597	7.2465	52.7995	57.8667	30.9639	2130	2.4104	5.6338	7.28801	2.99e-05	0.000771256	2.80067
FOXG_01782	10.0872	9.32613	26.0969	30.8866	25.4728	2770	1.49246	5.64849	6.48587	7.81e-05	0.00111505	1.78832
FOXG_01783	1.24992	1.8177	1.73428	1.85567	2.46565	NOT_DIFFERENTIALLY_EXPRESSED
FOXG_01784	9.0986	15.9186	23.6228	21.9487	21.7581	2174	0.903689	5.25115	3.2788	0.0085614	0.0207207	-3.05973
FOXG_01785	0	0	0	0	0	NOT_DIFFERENTIALLY_EXPRESSED
FOXG_01786	1.47007	1.24108	4.36118	4.43542	4.70173	3011	1.71163	3.07988	5.57007	0.000258218	0.00196823	0.748548
FOXG_01787	4.878	6.56586	8.62471	9.01623	8.4385	5246	0.620616	5.26573	2.61692	0.0261973	0.0496694	-4.18592
FOXG_01788	12.7095	19.4215	29.4013	16.5672	21.4489	NOT_DIFFERENTIALLY_EXPRESSED
FOXG_01789	11.5064	11.3111	15.2249	15.5455	12.8763	NOT_DIFFERENTIALLY_EXPRESSED
FOXG_01790	0	0	0	0	0	NOT_DIFFERENTIALLY_EXPRESSED
FOXG_01791	42.709	40.0901	27.9651	24.0707	29.3803	2306	-0.612669	6.20937	-2.83296	0.0181502	0.036979	-3.88016
FOXG_01792	0.764826	2.18172	2.67013	3.40645	4.8812	1266	1.45455	1.62349	2.75477	0.0207266	0.0410781	-3.44948
FOXG_01793	24.7824	27.3336	30.1331	21.4594	36.2338	NOT_DIFFERENTIALLY_EXPRESSED
FOXG_01794	0.20297	0.397344	0.699518	1.05468	1.45632	4089	1.81504	1.377	3.33825	0.00775348	0.0192212	-2.4398
FOXG_01795	1.41519	1.85223	6.91691	5.73377	3.90833	3421	1.71661	3.51849	4.76957	0.000808	0.00393007	-0.452428
FOXG_01796	23.2551	26.1344	31.5589	26.2189	34.6214	NOT_DIFFERENTIALLY_EXPRESSED
FOXG_01797	2.22719	4.1109	1.27099	2.07993	2.06751	NOT_DIFFERENTIALLY_EXPRESSED
FOXG_01798	62.5386	64.996	83.5829	71.0364	91.1211	NOT_DIFFERENTIALLY_EXPRESSED
FOXG_01799	2.85746	3.56183	8.33149	7.8003	10.2788	2372	1.45447	3.8007	4.99628	0.000579555	0.00322536	-0.15151
FOXG_01800	22.4972	27.297	24.0769	20.0869	19.4196	NOT_DIFFERENTIALLY_EXPRESSED
FOXG_01801	5.981	9.26051	21.2603	15.9676	21.1551	2544	1.38006	5.07086	4.9264	0.000641587	0.00343114	-0.370394
FOXG_01802	10.6138	25.3045	15.261	9.75133	10.1824	NOT_DIFFERENTIALLY_EXPRESSED
FOXG_01803	0	0	0	0	0	NOT_DIFFERENTIALLY_EXPRESSED
FOXG_01804	68.0119	76.7141	78.8739	54.8715	75.6354	NOT_DIFFERENTIALLY_EXPRESSED
FOXG_01805	0.91656	0.717721	1.43584	2.15087	1.67511	NOT_DIFFERENTIALLY_EXPRESSED
FOXG_01806	2.23985	4.42761	3.69711	5.27451	5.50244	NOT_DIFFERENTIALLY_EXPRESSED
FOXG_01807	12.5154	17.5501	25.4094	21.9594	30.0597	3592	0.791913	6.20878	3.16117	0.0104257	0.0241018	-3.31165
FOXG_01808	23.6873	34.4711	36.1841	25.3043	40.0238	NOT_DIFFERENTIALLY_EXPRESSED
FOXG_01809	20.181	28.9721	64.3489	43.8347	81.6775	1974	1.34681	6.38356	4.42825	0.00135	0.00547565	-1.2136
FOXG_01810	10.1133	10.5591	16.9674	13.4522	17.195	3816	0.610679	5.66948	2.64884	0.0248141	0.0475843	-4.15642
FOXG_01811	13.4611	17.8104	20.2149	16.0797	25.8478	NOT_DIFFERENTIALLY_EXPRESSED
FOXG_01812	2.50454	1.59147	1.96817	5.49193	3.03485	NOT_DIFFERENTIALLY_EXPRESSED
FOXG_01813	16.1434	14.1564	17.2522	20.4614	16.5256	NOT_DIFFERENTIALLY_EXPRESSED
FOXG_01814	0.267897	0.209779	2.76985	1.886	4.06195	1549	3.30983	0.804696	4.92888	0.000639	0.00342402	0.00665887
FOXG_01816	0.0952646	0.33569	1.52221	1.14971	0.541663	1452	2.12267	-0.269198	2.66681	0.0240678	0.046443	-3.29673
FOXG_01817	2.64569	3.95513	6.05364	6.34296	6.88117	5176	0.993425	4.66269	3.76838	0.0038247	0.011425	-2.19181
FOXG_01818	0.0825816	0.0969995	0.620967	0.415269	0.40247	NOT_DIFFERENTIALLY_EXPRESSED
FOXG_01819	0	0	0	0.225836	0.0911983	NOT_DIFFERENTIALLY_EXPRESSED
FOXG_01822	0.579247	0.272151	1.30668	0.815583	1.03511	NOT_DIFFERENTIALLY_EXPRESSED
FOXG_01823	1.25129	0.935295	3.31453	2.63129	3.00294	2432	1.41999	2.29397	3.93848	0.00291	0.00933653	-1.61742
FOXG_01824	2.0405	1.70295	9.51391	9.23474	7.06589	5152	2.17778	4.58592	7.76978	1.74e-05	0.000609757	3.39865
FOXG_01825	39.3872	42.7757	62.2897	52.5022	66.906	NOT_DIFFERENTIALLY_EXPRESSED
FOXG_01826	363.307	282.879	2877.94	4828.25	1465.82	672	3.08686	9.60571	7.31357	2.9e-05	0.000766703	2.74132
FOXG_01827	9.15497	5.19126	28.7823	38.9459	25.7278	2629	2.13545	5.47502	6.86802	4.89e-05	0.000926064	2.29367
FOXG_01828	0.821403	1.64018	6.94855	6.69141	5.93807	1684	2.46289	2.48713	6.06565	0.000133299	0.00143306	1.47178
FOXG_01829	5.87374	10.1645	14.7926	11.1833	16.4984	3085	0.863859	5.09124	2.8663	0.0172	0.03534	-3.74861
FOXG_01830	3.29343	4.69738	11.719	11.0015	10.3184	1176	1.47585	3.11325	4.68853	0.00091171	0.00420677	-0.543735
FOXG_01832	3.91484	3.98521	14.0809	12.5991	12.8044	2650	1.72743	4.43432	6.85099	5e-05	0.000932368	2.32154
FOXG_01833	6.94065	5.91337	25.4976	23.743	23.1065	2830	1.90322	5.33022	8.11548	1.2e-05	0.000523736	3.74096
FOXG_01835	15.6267	10.7953	24.3349	25.2045	24.594	5674	0.924614	6.76118	3.98221	0.00271321	0.00886822	-1.95226
FOXG_01836	0.0323944	0	0.060897	0.260637	0.131565	NOT_DIFFERENTIALLY_EXPRESSED
FOXG_01837	9.00664	9.73016	18.8386	14.4259	15.9638	4976	0.800738	6.02388	3.51854	0.00575198	0.0152901	-2.69891
FOXG_01838	4.12908	5.10524	10.5197	8.74251	10.4148	1273	1.10013	3.22029	3.67533	0.00444881	0.0127615	-2.18125
FOXG_01839	3.44853	2.7004	19.2081	21.8371	15.8731	1083	2.58327	3.31493	7.54608	2.23e-05	0.000672697	3.20158
FOXG_01840	0	0	0	0	0	NOT_DIFFERENTIALLY_EXPRESSED
FOXG_01841	0.367949	0.374564	1.82146	1.75158	1.87294	5639	2.24962	2.46515	6.30904	9.75e-05	0.00123227	1.77496
FOXG_01842	6.88438	7.97555	8.73119	7.39798	9.40292	NOT_DIFFERENTIALLY_EXPRESSED
FOXG_01843	0	0	0.300961	0	0.780252	NOT_DIFFERENTIALLY_EXPRESSED
FOXG_01844	0	0	0	0	0	NOT_DIFFERENTIALLY_EXPRESSED
FOXG_01845	0.119065	0.10489	0.615522	0.808287	0.918774	4647	2.6173	0.819788	4.79475	0.000778531	0.00383924	-0.172552
FOXG_01846	1.18851	1.61078	7.81981	9.2866	8.16867	1513	2.56818	2.65194	6.97316	4.32e-05	0.000882733	2.5661
FOXG_01847	2.91058	3.02642	2.64605	2.30339	3.87569	NOT_DIFFERENTIALLY_EXPRESSED
FOXG_01848	9.53103	9.54012	10.2828	10.3357	17.1665	NOT_DIFFERENTIALLY_EXPRESSED
FOXG_01849	67.9255	37.4541	79.0385	82.0833	90.2582	1566	0.726244	6.74258	2.66498	0.0241427	0.0465599	-4.17161
FOXG_01850	8.01222	13.8503	15.9855	13.9115	22.2257	NOT_DIFFERENTIALLY_EXPRESSED
FOXG_01851	0	0	0	0	0	NOT_DIFFERENTIALLY_EXPRESSED
FOXG_01852	1.66606	2.05478	1.09618	1.29858	1.6916	NOT_DIFFERENTIALLY_EXPRESSED
FOXG_01853	0	0	0	0	0	NOT_DIFFERENTIALLY_EXPRESSED
FOXG_01854	4.9791	4.90152	19.2995	13.3058	12.0946	2917	1.55524	4.79078	5.41888	0.000318	0.00221715	0.382377
FOXG_01855	0.992035	1.62119	6.40548	6.63693	4.2392	3207	2.14085	3.33077	5.6724	0.000224642	0.00183074	0.883482
FOXG_01856	0	0	0	0	0	NOT_DIFFERENTIALLY_EXPRESSED
FOXG_01857	25.7539	26.5774	44.6174	26.6437	30.4438	NOT_DIFFERENTIALLY_EXPRESSED
FOXG_01858	18.1759	20.7213	31.1534	21.9986	27.7544	NOT_DIFFERENTIALLY_EXPRESSED
FOXG_01859	14.3094	17.1549	20.6935	22.1419	25.4555	NOT_DIFFERENTIALLY_EXPRESSED
FOXG_01860	5.75751	6.86415	10.9586	11.1755	11.2941	4805	0.82626	5.41465	3.67584	0.00444508	0.0127571	-2.40347
FOXG_01861	216.465	243.426	396.888	304.833	359.343	1140	0.61571	8.40114	2.87131	0.0170071	0.0350966	-3.86472
FOXG_01862	6.33439	7.38519	14.2011	12.2221	17.5319	2948	1.08558	4.98702	4.19526	0.00193854	0.00706053	-1.51645
FOXG_01863	5.5917	6.05425	14.3874	12.7554	11.2915	4428	1.12935	5.36894	4.80356	0.000768458	0.00380912	-0.582074
FOXG_01864	0	0	0.717183	0.657755	0.531236	NOT_DIFFERENTIALLY_EXPRESSED
FOXG_01865	5.93079	7.28776	12.8643	8.35058	10.5241	NOT_DIFFERENTIALLY_EXPRESSED
FOXG_01866	81.3812	84.3491	69.8766	52.3372	85.3754	NOT_DIFFERENTIALLY_EXPRESSED
FOXG_01867	1.37547	1.40488	4.44063	3.60869	4.6633	2313	1.58162	2.6636	4.6893	0.000910664	0.00420677	-0.489306
FOXG_01868	0	0	0.0978292	0.523383	0.338168	NOT_DIFFERENTIALLY_EXPRESSED
FOXG_01869	10.6193	14.2618	18.128	15.9022	22.1985	NOT_DIFFERENTIALLY_EXPRESSED
FOXG_01870	68.0619	61.3177	46.9281	37.774	44.9918	1823	-0.585334	6.52945	-2.69137	0.0230839	0.0447864	-4.12965
FOXG_01873	48.8985	51.7857	28.8256	29.7474	51.699	NOT_DIFFERENTIALLY_EXPRESSED
FOXG_01874	23.6552	18.6424	35.3678	26.5781	41.6363	3643	0.69295	6.67434	2.6969	0.0228677	0.0444416	-4.11606
FOXG_01875	16.6899	17.5246	16.8758	7.37539	22.5945	NOT_DIFFERENTIALLY_EXPRESSED
FOXG_01877	9.72247	9.99242	19.0038	15.0004	20.5508	1252	0.870853	4.15391	3.24896	0.0089992	0.0215348	-3.01551
FOXG_01878	2.7685	3.48835	12.1593	9.92233	9.60835	2748	1.75307	4.15546	6.24901	0.00010525	0.00128561	1.57864
FOXG_01879	0.454765	0.445135	2.56468	4.64988	3.38608	1825	2.81392	1.53366	5.32112	0.000364601	0.00240304	0.533623
FOXG_01880	4.45445	4.87541	11.6725	13.2022	11.9236	4099	1.39137	5.09548	5.96737	0.000151573	0.00151152	1.12543
FOXG_01881	0.726111	1.13718	0.682494	0.365132	0.688097	NOT_DIFFERENTIALLY_EXPRESSED
FOXG_01882	11.8646	14.191	38.6577	40.1266	40.547	3824	1.61598	6.60355	7.51467	2.31e-05	0.000690836	3.02024
FOXG_01883	1.78169	4.56602	13.5496	13.3577	11.3146	854	2.14615	2.60094	5.04856	0.000537354	0.00305551	0.07119
FOXG_01884	39.5701	44.7373	63.239	67.3212	66.5061	1213	0.64232	6.0603	2.9993	0.0137	0.0296921	-3.5822
FOXG_01885	6.57766	7.42306	10.1224	9.46891	8.85232	NOT_DIFFERENTIALLY_EXPRESSED
FOXG_01886	0.100235	0	0	0	0.0814176	NOT_DIFFERENTIALLY_EXPRESSED
FOXG_01887	15.5375	17.7423	22.3507	18.3983	24.6925	NOT_DIFFERENTIALLY_EXPRESSED
FOXG_01888	56.2705	53.7151	17.6301	20.9601	23.0226	2323	-1.42746	6.14072	-6.45505	8.11e-05	0.00113673	1.70771
FOXG_01889	271.016	310.957	686.701	507.241	593.433	1498	1.02665	9.38036	4.72036	0.000869433	0.0040905	-0.821376
FOXG_01890	0.98803	1.61185	2.94082	3.09145	2.85349	2520	1.22254	2.42809	3.44101	0.00653754	0.0168115	-2.45679
FOXG_01891	11.8937	11.6284	17.1242	13.6903	16.9763	NOT_DIFFERENTIALLY_EXPRESSED
FOXG_01892	0.666444	0.34791	1.04402	1.26604	0.721775	NOT_DIFFERENTIALLY_EXPRESSED
FOXG_01893	83.7128	88.9606	124.505	95.6649	131.747	NOT_DIFFERENTIALLY_EXPRESSED
FOXG_01894	20.462	32.1622	22.4312	18.5119	27.4909	NOT_DIFFERENTIALLY_EXPRESSED
FOXG_01895	3.61785	5.96197	4.3141	3.3127	5.2048	NOT_DIFFERENTIALLY_EXPRESSED
FOXG_01896	0.18404	0.172937	0.242178	0.0740368	0.14949	NOT_DIFFERENTIALLY_EXPRESSED
FOXG_01897	0.90645	0.585588	1.1502	1.09396	0.993978	NOT_DIFFERENTIALLY_EXPRESSED
FOXG_01898	259.22	256.538	441.885	380.514	382.286	1881	0.635227	9.30344	3.17781	0.0101385	0.0236043	-3.35615
FOXG_01899	12.09	18.1687	17.4356	19.4904	16.7524	NOT_DIFFERENTIALLY_EXPRESSED
FOXG_01900	0.899963	0.951377	1.52262	2.17226	1.38892	NOT_DIFFERENTIALLY_EXPRESSED
FOXG_01901	5.79327	6.7115	15.105	15.2843	22.9805	3486	1.48545	5.33535	5.4059	0.000324	0.00223505	0.325618
FOXG_01903	190.813	184.569	208.177	233.614	192.028	NOT_DIFFERENTIALLY_EXPRESSED
FOXG_01904	0.992542	0.635907	0.508865	0.453735	1.31925	NOT_DIFFERENTIALLY_EXPRESSED
FOXG_01905	1.01411	0.873517	1.58865	2.37978	2.5261	2046	1.13741	1.68415	2.69633	0.0228899	0.0444764	-3.57225
FOXG_01906	21.5683	24.0078	41.3634	33.8503	40.8846	5881	0.760817	7.52086	3.56203	0.00535487	0.0145695	-2.67391
FOXG_01907	16.3171	18.8755	21.1928	19.8168	27.2306	NOT_DIFFERENTIALLY_EXPRESSED
FOXG_01908	26.8654	33.1208	25.6094	16.4083	20.055	NOT_DIFFERENTIALLY_EXPRESSED
FOXG_01909	0.254117	0.0994943	0.398086	0.42595	0.825644	NOT_DIFFERENTIALLY_EXPRESSED
FOXG_01910	13.4457	16.7016	17.2794	15.7365	17.6871	NOT_DIFFERENTIALLY_EXPRESSED
FOXG_01911	0	0	0	0	0	NOT_DIFFERENTIALLY_EXPRESSED
FOXG_01912	1.67289	2.41409	3.63898	3.12456	4.07651	2894	0.844209	3.05552	2.65006	0.0247627	0.0475065	-3.88219
FOXG_01913	15.0511	17.2831	26.3408	24.4567	30.2901	2463	0.740612	5.75739	3.25504	0.00890828	0.0213614	-3.13251
FOXG_01914	10.6335	12.6999	23.6009	19.0519	26.7826	1548	0.983093	4.76102	3.76801	0.00383	0.011425	-2.20099
FOXG_01915	1.04177	1.7675	2.61118	4.42375	1.97446	NOT_DIFFERENTIALLY_EXPRESSED
FOXG_01916	7.05978	6.84943	9.33448	8.70772	7.21312	NOT_DIFFERENTIALLY_EXPRESSED
FOXG_01919	0.720439	0.634665	6.51768	5.61533	3.36484	1536	2.77149	1.83013	5.18234	0.000444	0.00269982	0.338159
FOXG_01922	37.5737	35.4296	49.5593	52.7415	72.2291	2912	0.653454	7.12376	2.75669	0.0206591	0.0409913	-4.02922
FOXG_01923	8.98598	8.16241	0.394156	0.180747	0.827223	2309	-4.30218	1.7046	-9.01367	4.8e-06	0.000346419	4.62014
FOXG_01924	1002.78	929.837	207.411	146.768	260.031	509	-2.27323	7.57578	-8.74913	6.24e-06	0.000396538	4.34804
FOXG_01925	786.209	704.674	159.237	125.601	212.086	525	-2.19767	7.29034	-8.70266	6.53e-06	0.000400018	4.30303
FOXG_01926	0.216639	0	0.407251	0.544695	0.439923	NOT_DIFFERENTIALLY_EXPRESSED
FOXG_01927	220.562	227.787	566.18	459.288	380.894	2010	1.04498	9.44299	4.59733	0.00104545	0.00461417	-1.01439
FOXG_01928	0	0	0	0	0	NOT_DIFFERENTIALLY_EXPRESSED
FOXG_01929	26.4478	40.0458	15.5461	15.1434	47.2746	NOT_DIFFERENTIALLY_EXPRESSED
FOXG_01930	35.1328	29.9649	26.1358	20.5965	34.4884	NOT_DIFFERENTIALLY_EXPRESSED
FOXG_01931	3.21684	2.51898	1.67978	2.69603	2.17745	NOT_DIFFERENTIALLY_EXPRESSED
FOXG_01932	434.43	189.922	102.832	104.931	135.847	2865	-1.3395	8.88187	-4.08933	0.00228952	0.0078663	-1.82835
FOXG_01933	17.0414	14.0943	26.4145	25.9834	36.415	3539	0.914921	6.32813	3.73142	0.00406	0.0119248	-2.3533
FOXG_01934	1.02691	1.32681	2.31653	1.23933	2.47456	NOT_DIFFERENTIALLY_EXPRESSED
FOXG_01935	0.0848095	0	0	0	0	NOT_DIFFERENTIALLY_EXPRESSED
FOXG_01936	28.2134	26.9256	23.8023	19.6062	31.2322	NOT_DIFFERENTIALLY_EXPRESSED
FOXG_01937	324.138	442.421	516.86	303.835	479.403	NOT_DIFFERENTIALLY_EXPRESSED
FOXG_01938	113.497	197.613	190.602	125.157	136.406	NOT_DIFFERENTIALLY_EXPRESSED
FOXG_01939	11.597	10.9097	14.8955	19.2101	21.0562	2636	0.69249	5.30898	2.80792	0.018938	0.0382102	-3.86582
FOXG_01940	2.00694	1.45066	2.4668	5.58945	4.76511	NOT_DIFFERENTIALLY_EXPRESSED
FOXG_01941	16.3299	9.73895	22.477	26.3892	23.8593	2736	0.930829	5.67461	3.48121	0.00611727	0.0159635	-2.74203
FOXG_01942	7.15567	11.9787	14.8286	13.5432	22.6086	2455	0.849153	5.01308	2.65476	0.0245657	0.0471949	-4.09959
FOXG_01943	4.76159	4.44637	10.0029	12.9777	8.91502	5810	1.18465	5.45719	4.70227	0.000893199	0.00416795	-0.741755
FOXG_01944	55.3884	57.6766	46.5956	37.5109	55.2955	NOT_DIFFERENTIALLY_EXPRESSED
FOXG_01945	0	0	0	0	0	NOT_DIFFERENTIALLY_EXPRESSED
FOXG_01946	18.6981	27.3456	31.1623	18.9894	29.1846	NOT_DIFFERENTIALLY_EXPRESSED
FOXG_01947	21.2648	29.2211	49.5804	40.3849	52.8242	1340	0.927456	5.61839	3.69926	0.00427878	0.0123968	-2.37378
FOXG_01948	13.5018	14.6939	22.5325	19.6202	24.9333	2510	0.660988	5.54199	2.87765	0.0168251	0.0348179	-3.7626
FOXG_01951	48.0046	50.8781	47.6202	39.7965	47.0745	NOT_DIFFERENTIALLY_EXPRESSED
FOXG_01952	12.829	16.6775	17.7329	12.3683	20.6369	NOT_DIFFERENTIALLY_EXPRESSED
FOXG_01953	1.4828	2.42592	1.99104	1.5978	3.18314	NOT_DIFFERENTIALLY_EXPRESSED
FOXG_01954	0	0.398221	4.77996	9.88809	4.68151	408	4.26621	-0.373451	5.18847	0.000439762	0.00268422	0.292353
FOXG_01955	171.794	198.537	281.186	256.29	287.34	3798	0.572788	9.79764	2.86387	0.0172231	0.0354371	-3.89662
FOXG_01956	1.87361	1.78335	4.67593	5.45804	5.72015	4282	1.51645	3.89229	5.52219	0.000276	0.00203491	0.604778
FOXG_01957	29.9801	39.6074	56.9164	37.0178	40.4097	NOT_DIFFERENTIALLY_EXPRESSED
FOXG_01958	30.6767	26.2055	30.7562	25.2427	37.6031	NOT_DIFFERENTIALLY_EXPRESSED
FOXG_01959	3.1407	3.68903	17.3353	18.8175	17.4234	2070	2.38143	4.25861	8.79357	5.97e-06	0.000386606	4.48398
FOXG_01960	2.7318	3.3106	3.87192	5.27678	3.9448	NOT_DIFFERENTIALLY_EXPRESSED
FOXG_01961	9.58635	20.7002	25.9848	17.4807	29.3377	NOT_DIFFERENTIALLY_EXPRESSED
FOXG_01962	30.3449	41.4966	37.9427	30.4071	35.0832	NOT_DIFFERENTIALLY_EXPRESSED
FOXG_01963	0.149459	0.526658	2.5989	1.27766	1.63891	1851	2.49869	0.748698	3.75972	0.00387869	0.0115363	-1.68164
FOXG_01964	7.17532	7.14043	13.2076	12.8792	10.4019	5552	0.754116	5.76853	3.30077	0.00825321	0.0201705	-3.05527
FOXG_01965	18.5655	21.8069	25.2098	24.133	30.8458	NOT_DIFFERENTIALLY_EXPRESSED
FOXG_01966	11.955	15.4985	16.897	18.4359	15.2494	NOT_DIFFERENTIALLY_EXPRESSED
FOXG_01967	2.20505	4.2835	6.21776	6.56767	5.44215	3262	0.987258	3.92007	3.0622	0.012315	0.0274241	-3.29875
FOXG_01968	29.9572	41.613	67.3336	50.0395	69.6144	531	0.81078	4.71548	2.9553	0.0148	0.0314542	-3.56968
FOXG_01969	40.8883	50.6838	76.3736	62.8206	82.536	795	0.692532	5.59362	2.87971	0.0167665	0.0347242	-3.76139
FOXG_01970	0	0	0	0	0	NOT_DIFFERENTIALLY_EXPRESSED
FOXG_01971	9.23232	11.1742	14.1485	11.3844	19.9868	NOT_DIFFERENTIALLY_EXPRESSED
FOXG_01972	0	0	0	0	0	NOT_DIFFERENTIALLY_EXPRESSED
FOXG_01973	0.920688	1.38423	0.553845	0.555572	0.777759	NOT_DIFFERENTIALLY_EXPRESSED
FOXG_01974	0.169101	0.496559	0.476828	0.340135	0.343387	NOT_DIFFERENTIALLY_EXPRESSED
FOXG_01975	34.5587	32.4843	60.6191	45.7651	50.9704	6192	0.636453	8.07921	2.95199	0.0148	0.0315806	-3.72165
FOXG_01976	0	0	0	0	0	NOT_DIFFERENTIALLY_EXPRESSED
FOXG_01977	11.252	15.3311	16.2166	13.2778	17.1825	NOT_DIFFERENTIALLY_EXPRESSED
FOXG_01978	0	0	0	0	0	NOT_DIFFERENTIALLY_EXPRESSED
FOXG_01979	176.945	151.835	122.319	95.0997	125.069	NOT_DIFFERENTIALLY_EXPRESSED
FOXG_01980	494.804	428.069	316.506	321.897	279.468	1303	-0.592434	8.87315	-2.90772	0.0159895	0.033468	-3.81332
FOXG_01981	15.9808	21.5058	18.9999	14.5821	23.3825	NOT_DIFFERENTIALLY_EXPRESSED
FOXG_01982	6.44584	7.65306	7.56511	7.53394	8.88662	NOT_DIFFERENTIALLY_EXPRESSED
FOXG_01983	3.74325	4.2416	4.47043	2.12592	3.79171	NOT_DIFFERENTIALLY_EXPRESSED
FOXG_01984	279.54	236.94	68.0523	81.9082	84.349	3779	-1.72672	8.88986	-8.18905	1.11e-05	0.00051241	3.73981
FOXG_01985	278.414	375.364	326.01	242.962	339.245	NOT_DIFFERENTIALLY_EXPRESSED
FOXG_01986	0.692611	2.26627	10.1371	9.70224	8.67989	2796	2.92512	3.57683	6.73267	5.76e-05	0.000992897	2.25848
FOXG_01987	14.0834	16.7226	16.8476	14.9365	22.5045	NOT_DIFFERENTIALLY_EXPRESSED
FOXG_01988	0.119177	0.279967	0.0373392	0	0.0968033	NOT_DIFFERENTIALLY_EXPRESSED
FOXG_01989	0.412125	0.74812	1.51426	1.43185	1.82594	3692	1.50199	1.97262	3.65959	0.00456441	0.0129999	-2.01815
FOXG_01990	0	0	0.0715548	0	0	NOT_DIFFERENTIALLY_EXPRESSED
FOXG_01993	9.6315	12.4663	19.4023	20.3136	25.9766	5917	0.988727	6.61185	4.12372	0.00216877	0.00759731	-1.71576
FOXG_01994	10.7146	14.5969	18.2847	15.5456	17.763	NOT_DIFFERENTIALLY_EXPRESSED
FOXG_01995	3.82066	3.86039	1.96934	2.10718	2.436	3367	-0.819913	3.20643	-3.00588	0.0135428	0.0294361	-3.35942
FOXG_01996	113.336	159.057	93.5841	102.605	86.0462	NOT_DIFFERENTIALLY_EXPRESSED
FOXG_01997	0.028149	0.0330635	0.13229	0	0.0914581	NOT_DIFFERENTIALLY_EXPRESSED
FOXG_01998	54.0385	61.3739	110.866	80.2294	102.122	6192	0.750458	8.92829	3.37764	0.00726186	0.0182546	-3.01153
FOXG_01999	3.16934	3.4745	9.40027	7.72075	9.83976	1964	1.42425	3.57178	4.90324	0.000663673	0.00351442	-0.268798
FOXG_02000	147.445	178.607	57.6597	51.7041	73.2874	2548	-1.4277	7.83421	-6.20018	0.000112036	0.0013216	1.33689
FOXG_02001	0.138071	0.297324	0.0216295	0.115717	0.130843	NOT_DIFFERENTIALLY_EXPRESSED
FOXG_02002	0	0	0.0235876	0.0504772	0	NOT_DIFFERENTIALLY_EXPRESSED
FOXG_02003	81.2955	56.9113	47.0698	46.3172	45.2991	NOT_DIFFERENTIALLY_EXPRESSED
FOXG_02004	0.604276	1.5486	1.03268	0.497235	1.65099	NOT_DIFFERENTIALLY_EXPRESSED
FOXG_02005	0.69047	0.675849	2.8123	3.04773	3.27161	3606	2.11939	2.61478	6.13006	0.000122621	0.00138859	1.54011
FOXG_02006	10.4421	13.0616	31.1016	34.3696	21.59	1020	1.27986	4.35126	4.25399	0.00176886	0.00658966	-1.36053
FOXG_02007	3.30775	3.64978	11.4941	8.87111	8.95594	1380	1.46789	3.16344	4.69024	0.000909387	0.00420435	-0.54649
FOXG_02008	79.1165	84.9158	72.8639	78.2046	90.611	NOT_DIFFERENTIALLY_EXPRESSED
FOXG_02009	0.357774	0.446502	1.24004	0.787105	0.944476	6186	1.26658	2.10283	3.23884	0.00915298	0.0218226	-2.73894
FOXG_02010	0.115078	0.13517	0.703076	0.810155	0.794533	4808	2.4824	0.918169	4.93201	0.000636	0.00341516	0.0142649
FOXG_02011	23.3283	42.1819	39.6687	22.0014	19.8923	NOT_DIFFERENTIALLY_EXPRESSED
FOXG_02012	1.15106	1.28607	3.8263	4.15058	4.81169	4927	1.79436	3.67489	6.15804	0.000118274	0.00135219	1.49648
FOXG_02013	32.9361	32.6891	26.0909	20.9378	37.2379	NOT_DIFFERENTIALLY_EXPRESSED
FOXG_02014	9.58296	14.7018	11.8172	11.3518	15.9763	NOT_DIFFERENTIALLY_EXPRESSED
FOXG_02015	65.0217	62.7756	51.3352	54.4626	76.8661	NOT_DIFFERENTIALLY_EXPRESSED
FOXG_02016	3.45695	3.89808	10.3977	9.17854	10.1087	3001	1.42584	4.32447	5.61292	0.000243543	0.00190282	0.691449
FOXG_02017	6.1775	11.3661	14.7394	14.4676	15.3692	3202	0.832939	5.24419	2.93731	0.0152081	0.0322212	-3.63974
FOXG_02018	33.0742	41.027	39.1256	33.3669	50.508	NOT_DIFFERENTIALLY_EXPRESSED
FOXG_02019	136.627	222.009	180.556	138.688	261.308	NOT_DIFFERENTIALLY_EXPRESSED
FOXG_02020	52.7757	63.8481	50.2427	32.392	44.7957	NOT_DIFFERENTIALLY_EXPRESSED
FOXG_02021	0	0	0	0	0	NOT_DIFFERENTIALLY_EXPRESSED
FOXG_02022	4.59061	6.07636	12.0684	8.95249	10.7889	5936	0.997198	5.56953	3.98574	0.00269805	0.00882973	-1.8957
FOXG_02023	18.1627	15.61	33.6228	29.0705	22.3093	1249	0.722231	4.83638	2.71072	0.0223373	0.0436143	-3.99462
FOXG_02024	12.3134	21.8802	27.5989	20.1458	28.9796	NOT_DIFFERENTIALLY_EXPRESSED
FOXG_02025	5.53297	8.93608	23.3377	15.3722	17.5276	2000	1.39847	4.65384	4.558	0.00110942	0.00480673	-0.904381
FOXG_02026	0.131737	0.386843	0.185736	0.132491	0.214012	NOT_DIFFERENTIALLY_EXPRESSED
FOXG_02027	79.3915	84.6809	46.7576	39.6115	62.5819	4246	-0.748008	7.99401	-3.11319	0.0113015	0.0256038	-3.45174
FOXG_02028	71.2835	89.6252	85.4184	85.4364	70.8968	NOT_DIFFERENTIALLY_EXPRESSED
FOXG_02029	0.269375	0.36914	0.548587	0.677289	0.692882	NOT_DIFFERENTIALLY_EXPRESSED
FOXG_02030	9.91951	13.931	16.1045	16.305	20.0955	NOT_DIFFERENTIALLY_EXPRESSED
FOXG_02031	5.76745	9.2176	17.6849	13.5977	13.5166	1463	1.02803	4.03531	3.40838	0.0069007	0.0175336	-2.72739
FOXG_02032	2.68374	6.43592	21.967	17.8814	19.3467	1237	2.24875	3.71841	6.0193	0.000141601	0.00146013	1.32458
FOXG_02033	7.87852	12.0743	17.8431	14.6397	23.8609	3687	0.922218	5.72	3.1687	0.0102947	0.0238932	-3.27355
FOXG_02034	0	0	0	0	0	NOT_DIFFERENTIALLY_EXPRESSED
FOXG_02035	2.81433	6.06041	15.563	9.90647	12.4967	2949	1.60507	4.56628	4.50729	0.00119813	0.00505092	-0.968044
FOXG_02036	2.23104	2.80338	9.46096	7.09665	10.4939	2666	1.82985	3.84461	5.84408	0.000178408	0.00161936	1.06548
FOXG_02037	4.07777	4.60187	14.73	16.0827	13.6386	1730	1.76153	3.97621	6.4399	8.27e-05	0.00115043	1.83854
FOXG_02038	3.05259	1.30064	1.18144	0.78256	0.923743	4622	-1.0834	2.57881	-2.636	0.0253616	0.0484646	-3.89455
FOXG_02039	7.44313	7.14124	3.84434	2.92757	3.38206	3754	-1.11132	4.11089	-4.48035	0.00124826	0.00519628	-1.0329
FOXG_02040	0.399396	0.938253	4.75512	5.35573	4.10928	1039	2.81367	1.19258	5.23484	0.000411758	0.00258454	0.420768
FOXG_02041	0	0	0	0	0	NOT_DIFFERENTIALLY_EXPRESSED
FOXG_02042	4.91192	3.24948	7.27023	6.24599	7.75029	2450	0.807484	3.79171	2.76801	0.0202655	0.0403488	-3.78531
FOXG_02043	0.572534	0.672492	2.36782	1.95775	2.23224	1208	1.71764	0.747274	3.50345	0.0059	0.0155757	-2.10674
FOXG_02044	42.5847	66.8026	35.059	26.2943	28.6827	5915	-0.838622	7.79775	-3.30056	0.00825606	0.0201705	-3.12987
FOXG_02045	6.1399	6.71449	10.8456	7.91395	10.777	NOT_DIFFERENTIALLY_EXPRESSED
FOXG_02046	7.61545	9.51425	30.0635	24.0214	24.9118	1998	1.62188	5.06494	6.45026	8.16e-05	0.00114172	1.77385
FOXG_02047	0	0.185579	0.371259	0.079449	0.64167	NOT_DIFFERENTIALLY_EXPRESSED
FOXG_02048	0.441648	0.933759	5.35502	5.15241	4.87882	3132	2.97405	2.83144	7.41508	2.59e-05	0.000732708	3.05911
FOXG_02049	5.11393	16.1541	4.24672	4.94343	5.08144	NOT_DIFFERENTIALLY_EXPRESSED
FOXG_02050	2.17444	2.26384	9.75461	6.90854	8.87129	2799	1.91508	3.79883	6.3225	9.59e-05	0.00122639	1.70506
FOXG_02051	5.72584	9.85228	4.24886	2.9298	3.01902	2754	-1.15239	3.67965	-3.58761	0.00513476	0.0141443	-2.44217
FOXG_02052	1.70059	4.40126	1.43588	1.27549	1.14721	4799	-1.07013	3.07019	-2.62694	0.0257551	0.0489827	-3.98017
FOXG_02053	0	0	0	0	0	NOT_DIFFERENTIALLY_EXPRESSED
FOXG_02054	17.7592	18.0784	51.3754	52.3914	54.6555	701	1.55364	4.59107	6.40433	8.65e-05	0.00117157	1.74255
FOXG_02055	17.4504	21.6239	34.6936	32.0682	43.154	3028	0.905908	6.42178	3.83221	0.00345006	0.0106259	-2.18931
FOXG_02056	8.12534	7.49881	20.0629	17.5759	21.8427	2145	1.33496	4.87292	5.47944	0.000292478	0.00210937	0.456558
FOXG_02057	45.2628	60.4624	45.8806	36.3408	58.4438	NOT_DIFFERENTIALLY_EXPRESSED
FOXG_02060	0	0	0.081463	0	0.281595	NOT_DIFFERENTIALLY_EXPRESSED
FOXG_02061	1.09956	1.23987	4.17536	3.5387	3.60826	3145	1.67063	2.90608	5.23078	0.000414132	0.00259475	0.28485
FOXG_02062	4.97651	11.9564	22.3247	18.8824	20.4869	1223	1.42689	4.09169	4.00624	0.0026115	0.00862243	-1.72728
FOXG_02063	19.1963	20.6611	35.4429	30.7203	22.3729	NOT_DIFFERENTIALLY_EXPRESSED
FOXG_02064	22.7051	35.1233	46.926	35.5356	51.4479	NOT_DIFFERENTIALLY_EXPRESSED
FOXG_02065	0	0	0	0	0	NOT_DIFFERENTIALLY_EXPRESSED
FOXG_02066	11.0019	17.6902	23.9281	18.0832	25.3344	NOT_DIFFERENTIALLY_EXPRESSED
FOXG_02067	5.07773	4.38749	7.95451	6.98511	6.82671	NOT_DIFFERENTIALLY_EXPRESSED
FOXG_02068	601.388	751.224	2322.56	1935.65	1658.77	279	1.5395	8.47492	6.65502	6.34e-05	0.00104155	1.93394
FOXG_02069	4.28912	7.55694	13.1023	5.39206	13.9357	NOT_DIFFERENTIALLY_EXPRESSED
FOXG_02070	6.07803	7.59978	13.4991	12.6692	17.6776	2822	1.09285	4.91864	4.15313	0.00207	0.00734022	-1.57929
FOXG_02071	27.5506	28.0012	41.3257	36.035	43.9454	NOT_DIFFERENTIALLY_EXPRESSED
FOXG_02072	5.40638	7.51191	18.9941	17.0744	17.8335	4196	1.49602	5.63969	6.20543	0.000111285	0.00131907	1.42048
FOXG_02073	12.9264	14.4263	18.8672	18.3615	15.6703	NOT_DIFFERENTIALLY_EXPRESSED
FOXG_02074	21.4006	20.7398	23.8097	23.0917	22.8564	NOT_DIFFERENTIALLY_EXPRESSED
FOXG_02075	52.8648	68.6658	79.4113	108.291	82.2585	NOT_DIFFERENTIALLY_EXPRESSED
FOXG_02076	8.09703	9.77487	20.0836	27.3706	13.3366	615	1.10569	3.14044	2.87977	0.0167649	0.0347242	-3.49771
FOXG_02077	16.7091	17.1101	33.8269	40.565	31.9172	2260	1.05725	5.89372	4.65338	0.000960975	0.00436855	-0.842477
FOXG_02078	261.125	215.02	168.821	152.21	133.463	2486	-0.652672	8.81134	-3.04802	0.0126129	0.0279414	-3.57406
FOXG_02079	8.27793	7.42202	17.4028	16.6505	15.0615	5013	1.0564	5.93398	4.79704	0.000776	0.00382931	-0.622029
FOXG_02080	12.0804	8.26936	8.12124	6.03449	7.14818	NOT_DIFFERENTIALLY_EXPRESSED
FOXG_02081	3.19782	8.03635	6.64055	7.85328	9.60465	NOT_DIFFERENTIALLY_EXPRESSED
FOXG_02082	10.1976	9.96192	17.6517	22.9489	16.6484	1370	0.898166	4.33663	3.38782	0.00714	0.0179966	-2.79971
FOXG_02083	3.82587	3.98748	7.14146	6.72002	7.1782	2567	0.840132	3.83936	3.25551	0.0089012	0.0213543	-2.96909
FOXG_02084	0	0	0	0.0683277	0	NOT_DIFFERENTIALLY_EXPRESSED
FOXG_02085	0.673657	1.31878	2.11063	2.10781	1.09438	NOT_DIFFERENTIALLY_EXPRESSED
FOXG_02086	14.6115	15.5123	15.1504	12.8197	18.6534	NOT_DIFFERENTIALLY_EXPRESSED
FOXG_02087	58.1105	41.6704	38.4832	56.975	35.7782	NOT_DIFFERENTIALLY_EXPRESSED
FOXG_02088	24.6869	27.764	35.4819	36.0104	27.3154	NOT_DIFFERENTIALLY_EXPRESSED
FOXG_02089	2.11026	1.83903	2.11146	2.19079	2.87526	NOT_DIFFERENTIALLY_EXPRESSED
FOXG_02090	0	0	0	0	0	NOT_DIFFERENTIALLY_EXPRESSED
FOXG_02091	17.6127	20.8319	38.1277	31.2299	35.3419	2254	0.8616	5.95023	3.8093	0.00357988	0.0108999	-2.2085
FOXG_02092	11.0659	20.3634	27.0431	18.9197	28.913	NOT_DIFFERENTIALLY_EXPRESSED
FOXG_02093	34.5419	41.862	32.6143	25.7489	30.2865	NOT_DIFFERENTIALLY_EXPRESSED
FOXG_02094	9.04676	12.7932	12.1595	6.88534	12.3135	NOT_DIFFERENTIALLY_EXPRESSED
FOXG_02095	1.66255	1.8747	1.06262	0.802587	1.83659	NOT_DIFFERENTIALLY_EXPRESSED
FOXG_02096	5.10404	5.44514	6.64599	4.85066	7.98742	NOT_DIFFERENTIALLY_EXPRESSED
FOXG_02097	0.883861	0.389315	0.519229	0.7778	0.717932	NOT_DIFFERENTIALLY_EXPRESSED
FOXG_02098	7.46951	7.31134	22.8826	22.1193	11.7974	1000	1.27525	3.67194	3.42614	0.00670052	0.0171122	-2.64191
FOXG_02102	30.8672	32.9668	42.232	35.5136	51.5296	NOT_DIFFERENTIALLY_EXPRESSED
FOXG_02103	151.595	153.291	136.411	136.097	140.265	NOT_DIFFERENTIALLY_EXPRESSED
FOXG_02104	9.01415	12.7307	21.0808	18.671	26.4983	1289	1.03582	4.40955	3.64678	0.00466091	0.0131909	-2.36893
FOXG_02105	11.7784	13.4973	20.5216	24.8472	19.0177	963	0.753657	4.06303	2.83197	0.0181807	0.0370339	-3.71357
FOXG_02106	69.2026	55.9665	69.0062	62.0191	90.8987	NOT_DIFFERENTIALLY_EXPRESSED
FOXG_02107	19.7935	24.9901	63.7074	53.0294	62.0367	4200	1.41823	7.39655	6.39827	8.71e-05	0.00117505	1.61908
FOXG_02108	8.01042	9.69995	26.2359	29.1519	27.368	1675	1.64305	4.87493	6.74382	5.69e-05	0.00098279	2.15866
FOXG_02109	13.9135	15.0733	11.4271	7.2003	11.4112	NOT_DIFFERENTIALLY_EXPRESSED
FOXG_02110	0	0	0	0	0	NOT_DIFFERENTIALLY_EXPRESSED
FOXG_02111	0	0	0	0	0	NOT_DIFFERENTIALLY_EXPRESSED
FOXG_02112	3.0033	3.3249	4.47768	4.89524	7.2904	4007	0.78449	4.13655	2.62539	0.0258231	0.0490582	-4.06757
FOXG_02113	0.724211	1.02078	2.3144	3.20475	1.76476	NOT_DIFFERENTIALLY_EXPRESSED
FOXG_02114	23.9167	46.5688	13.4816	12.1458	23.8506	4089	-1.07553	6.44348	-3.01269	0.0133881	0.0292151	-3.58549
[truncated: 18,926 more rows]
